# Supplementary material for: Palynological data of cores MSM5/5–712–2 and PS2863/1–2 from northeastern Fram Strait spanning the last glacial maximum to present
Source: Data Brief. 2019 Apr 5;24:103899. doi: 10.1016/j.dib.2019.103899 (PMC6515136; doi:10.1016/j.dib.2019.103899)
Supplement: Multimedia component 2 [file mmc2.xlsx]

## Sheet: Palyno_concentrations_MSM55-712
Core	Depth (cm)	Age (cal. year BP)	Dinocyst concentrations (cyst/g)	Dinocyst fluxes (cyst/cm²/yr)	Pollen (nb/g)	Spore (nb/g)	Organic lining (nb/g)	Halodinium sp. (nb/g)	Reworked palynomorph (nb/g)	Pediastrum (nb/g)
MSM5/5-712-2	10.5	349.5	46942	400.105	894.129	298	8047	298	447.065	0
	14.5	604.4	107982	1052.13	779.091	312	6700	779	779.091	0
	18.5	861.1	36384	325.949	532.449	710	5502	0	1064.9	0
	22.5	1108	38856	449.221	353.239	235	4533	353	235.493	58.8732
	26.5	1343	24853	228.833	656.497	750	7221	188	375.141	0
	30.5	1576.3	40247	449.942	540.949	757	7681	433	432.759	0
	34.5	1785.1	57867	858.951	635.905	636	4769	318	953.858	0
	38.5	1986.2	64227	801.351	543.148	272	8011	407	0	0
	42.5	2194.6	67210	866.629	902.149	752	9322	601	451.074	0
	46.5	2399.5	55727	963.793	1303.55	109	4671	435	217.258	0
	50.5	2594.2	37518	587.625	1324.18	706	4767	265	441.393	0
	54.5	2794.9	30929	514.342	522.951	374	3287	299	1419.44	0
	58.5	2989.8	31455	456.479	1433.38	717	5813	319	398.16	0
	62.5	3212	54631	886.802	1992.98	352	6800	352	351.703	0
	66.5	3442.8	49053	551.967	1966.05	786	8552	590	1277.93	0
	70.5	3672.2	32518	436.7	576.567	0	7726	288	691.881	57.6567
	74.5	3911.5	32356	442.45	1366.16	575	6471	0	575.225	0
	78.5	4146.1	28572	330.456	838.098	381	4190	76	228.572	0
	82.5	4378.5	26630	324.767	1233.54	508	5442	0	290.244	0
	86.5	4612.3	22882	264.033	542.221	108	6669	217	325.333	0
	90.5	4848.2	23928	269.793	988.746	527	5405	132	461.415	0
	94.5	5077.5	19759	272.667	561.108	240	4168	120	440.871	40.0791
	98.5	5238.1	30012	494.279	1311.99	246	5166	82	1229.99	0
	102.5	5392.9	24710	417.256	588.326	471	1059	59	176.498	0
	106.5	5550.7	21727	314.104	956.55	1298	4714	410	1639.8	0
	110.5	5710	19233	313.837	1131.34	823	2211	154	205.698	0
	114.5	5860.1	16074	265.163	666.059	355	2797	178	532.847	0
	118.5	6016.2	16576	293.665	802.632	140	3001	105	139.588	0
	122.5	6173.2	24501	422.302	1319.62	484	1628	396	923.737	0
	126.5	6326.5	12575	223.93	598.806	221	4192	158	693.354	0
	130.5	6475.5	3199	45.1098	181.412	49	462	66	131.936	0
	134.5	6631.2	20702	393.837	983.601	234	6323	328	281.029	0
	138.5	6778.1	20599	326.209	704.243	587	4460	59	997.678	0
	142.5	6905.8	15943	582.207	952.429	621	2112	124	538.329	0
	146.5	7020.9	21687	757.653	1431.68	636	4030	106	636.3	0
	150.5	7136.3	22220	792.853	1273.01	637	6654	231	289.321	0
	154.5	7252.7	12093	455.892	461.17	769	3792	102	768.616	0
	158.5	7368.4	13464	513.653	1592.94	569	3944	379	303.416	0
	162.5	7483.9	18564	701.76	1868.43	663	6630	241	1265.71	0
	165.5	7568.9	13629	491.411	979.097	313	1214	39	78.3278	0
	170.5	7709.8	11099	422.552	1628.25	1063	3954	366	1030.12	0
	174.5	7799.7	14016	455.429	2018.58	1181	5294	267	533.211	0
	178.5	7888.2	7642	273.108	828.363	269	2982	186	310.636	20.7091
	182.5	7978.9	9031	317.398	616.292	284	3508	498	260.739	47.4071
	186.5	8069.5	6453	211.143	632.608	633	2372	95	822.39	0
	190.5	8158.2	6520	251.518	642.16	461	4759	198	246.985	32.9313
	194.5	8255.8	13717	831.182	1561.27	781	4907	669	2564.94	0
	198.5	8351	11525	1558.29	1083.34	421	5176	542	361.112	0
	202.5	8444.9	14678	1800.19	604.725	1154	4288	220	769.65	0
	206.5	8539.8	8225	1192.57	810.382	486	2755	446	364.672	20.2596
	210.5	8634.6	7658	1139.62	1044.34	522	3249	290	1160.38	0
	214.5	8730.4	3707	562.095	727.42	469	3719	411	164.256	11.7326
	218.5	8802.3	5905	272.452	826.73	709	1831	118	118.104	0
	222.5	8871.9	6173	292.635	796.464	518	3305	518	736.729	0
	226.5	8941.6	2850	125.742	791.606	317	633	317	369.416	0
	230.5	9011.2	4879	250.921	939.954	456	3262	484	262.634	27.6457
	234.5	9083.3	5481	250.258	1590.65	824	2223	345	210.809	0
	238.5	9154.8	3157	178.065	445.489	535	2469	573	203.652	12.7282
	242.5	9225.8	7061	287.175	1817.64	629	2377	140	209.728	69.9093
	246.5	9296.4	5135	246.645	1003.96	316	2323	832	243.82	0
	250.5	9367.1	3526	148.508	922.573	692	1516	165	197.694	0
	254.5	9438.1	9352	467.871	2143.23	536	4968	950	414.033	24.3549
	258.5	9509	5573	259.302	1198.28	725	2313	390	836.008	0
	262.5	9579.3	6558	292.839	911.387	991	4062	951	594.383	59.4383
	266.5	9649.5	8354	374.194	1235.42	529	4412	1000	647.124	0
	270.5	9718.8	6235	276.952	1054.87	866	4766	1319	339.064	0
	274.5	9788.6	9271	411.548	1155.68	754	3944	854	829.077	50.2471
	278.5	9859.2	4255	187.175	522.103	561	2101	861	378.525	0
	282.5	9933.2	8617	449.053	1392.21	753	1505	790	827.803	0
	290.5	10082.5	6804	357.434	430.628	947	517	86	516.754	0
	298.5	10230.7	3033	154.393	670.797	525	233	321	174.99	0
	306.5	10381.5	10542	619.849	647.862	618	3063	501	235.586	0
	314.5	10534.6	9735	500.755	622.182	622	2013	366	256.192	0
	322.5	10699.2	9491	629.607	30.4188	213	3498	791	1581.78	0
	330.5	11046.2	15641	168.994	328.791	517	2677	892	1690.93	0
	338.5	11459.5	3334	36.6877	358.769	295	950	148	400.977	0
	346.5	11869.3	13509	152.886	543.719	627	3179	544	1840.28	0
	354.5	12168.4	5792	114.261	287.784	126	1007	198	1654.76	53.9594
	362.5	12371	6572	361.828	428.599	20	1674	245	1755.22	20.4095
	370.5	12567.9	1875	92.4774	100.545	18	432	0	1058.68	0
	378.5	12765.1	12049	663.913	0	146	476	73	2307.31	146.496
	386.5	12961.6	6870	340.46	287.189	133	442	88	1192.94	44.183
	394.5	13156.5	6979	350.475	312.501	208	63	0	1354.17	0
	402.5	13353.7	18775	1107.48	175.463	234	351	58	1052.78	58.4876
	410.5	13552.7	24974	1533.83	307.373	307	538	307	3150.57	0
	418.5	13750.1	22824	1169.42	65.587	66	918	66	1705.26	65.587
	426.5	13913	22397	1229.95	278.225	0	696	70	1669.35	69.5563
	434.5	13934.3	18915	1968.18	116.045	0	754	174	2320.91	58.0226
	442.5	13955	26360	3668.92	241.831	81	564	161	2982.58	80.6103
	450.5	13980.8	31870	5225.15	514.035	0	514	103	3701.06	0
	458.5	14006.9	31670	5054.58	784.387	98	980	294	1960.97	98.0484
	466.5	14033.1	20235	3313.69	65.6979	131	197	66	2430.82	0
	474.5	14059.5	15756	2454.5	49.7029	0	398	50	5019.99	0
	482.5	14085.8	5127	974.785	97.9686	65	98	16	3069.68	32.6562
	490.5	14112	8878	3472.49	87.898	0	234	59	3896.81	0
	500.5	14144.8	7915	2623.93	52.2415	52	0	26	2403.11	26.1207
	507.5	14167.8	9823	3400.16	61.3922	0	184	31	3069.61	0
	514.5	14190.6	7960	3038.62	0	0	51	102	1525.84	0
	521.5	14213.8	3788	2024.4	37.8839	38	76	63	2500.33	0
	528.5	14236.7	2904	1171.96	38.7211	10	97	68	2323.27	9.68028
	536.5	14262.6	2571	1005.88	16.8619	17	34	34	2090.88	0
	542.5	14282.3	914	322.922	45.2279	9	14	23	2989.56	4.52279
	549.5	14305.5	1262	508.762	20.9021	4	0	17	2098.57	0
	556.5	14328.7	623	237.26	21.2576	0	0	9	1371.12	2.12576
	563.5	14351.6	507	210.541	7.34932	7	20	2	1829.98	2.44977
	570.5	14374.3	350	143.295	6.19522	6	6	6	2100.18	0
	577.5	14397.6	378	152.125	10.5952	0	7	11	1522.18	3.53175
	585.5	14423.8	636	259.591	8.42505	4	21	17	2156.81	0
	593.5	14449.9	283	103.134	3.62925	7	15	18	2293.69	0
	601.5	14475.6	291	110.248	3.06535	0	6	25	2326.6	3.06535
	608.5	14498.3	77	27.094	5.23428	5	23	0	635.092	3.48952
	616.5	14524.7	618	259.083	6.24544	0	333	0	460.081	2.08181
	624.5	14550.8	148	61.3347	14.7746	3	0	0	451.445	1.64162
	632.5	14577.2	3208	1120.59	0	11	498	42	995.08	0
	640.5	14603.4	4421	2164.19	0	0	438	29	1036.01	0
	648.5	14629.5	5325	2202.1	0	0	311	66	1163.28	16.3843
	656.5	14659.3	11785	3987.82	0	0	0	0	1678.18	0
	664.5	14852.7	18043	314.637	0	0	57	0	1603.81	0
	672.5	15453.6	1492	16.2106	9.62343	0	10	14	1982.43	0
	680.5	16311.7	2520	32.9374	16.5223	17	58	17	2313.12	0
	688.5	17162.7	818	8.87892	27.087	0	11	14	1668.56	0
	696.5	17965.4	305	3.23779	15.8744	4	16	5	1611.65	5.29148
	704.5	18764.5	310	3.29745	15.4848	2	18	7	1884.61	0
	712.5	19568.1	169	1.81693	31.4916	11	109	7	620.651	32.6163
	720.5	20224.9	141	2.04443	62.6761	16	103	5	454.803	8.03539
	728.5	20652.7	198	4.16269	50.2058	18	107	1	983.622	3.96362
	736.5	21081.3	198	4.32356	47.8112	10	41	6	887.92	18.2808
	744.5	21506.2	397	7.91456	42.3668	34	66	3	1071.17	30.5041
	752.5	21936.5	183	3.64342	28.8439	13	89	1	551.495	2.30751
	760.5	22359.7	177	3.5307	62.8816	11	170	6	889.87	3.81101
	768.5	22685.1	270	8.87727	121.115	17	0	0	732.323	0
	776.5	22925.4	225	8.79844	39.5076	16	217	0	1050.9	11.8523

## Sheet: Palyno_concentrations_PS2863
Core	Depth (cm)	Age (cal. year BP)	Dinocyst concentrations (cyst/g)	Dinocyst fluxes (cyst/cm²/yr)	Pollens (nb/g)	Spores (nb/g)	Organic linings (nb/g)	Halodinium sp. (nb/g)	Reworked palynomorph (nb/g)	Pediastrum (nb/g)
PS2863-2BC	0.5	936	12174	66.7351	75.9241	75.9241	469.926	66.3432	862.462	0
	1.5	1118	11139.5	47.1991	225.801	157.535	1224.84	29.5477	590.954	0
	2.5	1298.4	14629.6	50.7972	122.738	136.375	623.542	39.3268	865.19	0
	3.5	1477	16232.3	61.4014	75.7353	99.9706	443.506	44.3506	931.362	0
	4.5	1654.9	17206.3	64.3297	75.1441	18.2783	269.23	73.4265	538.461	0
	5.5	1833.9	39394.4	144.199	50.129	0	671.496	0	2014.49	0
	6.5	2010.6	14493.4	51.268	119.174	38.3059	260.137	148.65	1375.01	0
	7.5	2186.8	18065.4	66.1382	119.648	105.057	132.106	33.0264	1651.32	0
	8.5	2364.9	15017.6	61.7403	12.1037	12.1037	763.609	0	1442.37	0
	9.5	2544.9	11618.7	56.3382	48.9597	58.7516	407.125	31.3173	501.077	0
	10.5	2724.6	17500.9	77.1865	69.0523	58.0039	580.943	0	1016.65	0
	11.5	2904.4	17525.6	71.4797	155.4	96.7585	499.713	0	1570.53	0
	12.5	3087.3	23187.4	95.7542	77.1298	30.1812	1695.31	273.437	1750	0
	13.5	3271.9	21010.4	86.3361	99.9801	47.9904	423.382	264.614	1323.07	0
	14.5	3448.2	24500.3	102.799	68.0024	42.9489	1253.21	125.321	1629.17	0
	15.5	3624	19072.7	75.7223	69.0531	36.5575	979.567	288.108	1267.67	0
	16.5	3799.9	12547.6	51.2702	68.2379	60.21	280.392	105.147	1086.52	0
	17.5	3976.5	13558.1	56.0867	71.3264	10.699	510.982	102.196	1328.55	0
	18.5	4153.8	11511.4	60.8524	61.118	0	440.629	0	688.483	0
	19.5	4330.8	13549.6	50.5241	73.8628	52.7591	366.206	66.5829	1498.11	0
	20.5	4508.9	14401.4	63.6103	53.2597	74.5636	553.901	92.3169	1015.49	0
	21.5	4690	10732.3	45.7969	119.579	115.309	269.807	0	1139.18	0
	22.5	4866.6	9106.04	36.0781	102.013	126.637	570.613	0	1117.45	0
	23.5	5037.5	10232.8	38.8222	128.616	114.325	793.681	28.3457	1360.6	0
	24.5	5213.7	7604.47	29.114	150.36	231.984	766.837	85.2042	1171.56	0
	25.5	5394.1	13361.3	50.547	88.5617	63.2584	1083.34	40.1239	1123.47	0
	26.5	5575.4	6665.71	26.4227	138.17	182.873	98.7513	65.8342	1086.26	0
	27.5	5760.8	7176.05	29.4722	138.986	202.845	311.1	124.44	1679.94	0
	28.5	5938.3	7493.95	23.9593	196.588	279.362	1604.34	337.755	1477.68	0
	29.5	6111.3	6372.09	27.0944	84.3952	284.834	517.621	53.547	1249.43	0
	30.5	6285.7	8753.76	39.4152	167.435	144.895	561.97	64.8427	1210.4	0
	31.5	6462.3	8327.4	35.0045	137.786	234.609	561.672	146.523	903.559	0
	32.5	6641.8	5598.22	25.1453	164.28	104.86	314.339	74.8426	538.867	0
	33.5	6824.2	6575.49	28.6948	110.885	166.328	558.824	37.2549	856.863	0
	34.5	7003.8	7350.06	31.1719	184.089	138.066	447.926	0	1038.37	0
	35.5	7187.4	6256.87	24.9919	127.177	56.1077	127.366	15.9208	604.99	0
	36.5	7365.6	5185.42	21.5492	161.697	161.697	423.876	70.646	777.106	0
	37.5	7537.3	5275.14	22.794	211.381	289.894	295.408	14.067	604.883	0
	38.5	7713.9	4231.04	21.7265	117.018	255.313	60.4434	0	326.395	0
PS2863-1	41.5	8243.6	2400.01	14.4108	139.851	150.885	546.958	14.1455	405.503	0
	45.5	8960.8	2203.87	13.4709	105.892	218.402	966.261	132.365	1535.43	13.2365
	49.5	9682.4	5036.52	27.7867	313.537	138.366	235.222	138.366	1051.58	55.3464
	53.5	10161.2	2474.09	15.2787	202.902	281.444	575.979	235.628	785.427	0
	57.5	10414.5	3818.17	55.1808	80.5037	184.008	276.013	218.51	713.033	11.5005
	61	10703.9	3717.54	51.1292	128.866	299.399	823.348	137.225	1010.47	12.475
	65.5	11077.1	2832.15	38.8198	79.5901	110.897	213.264	272.978	699.506	8.53056
	69.5	11412.4	3018.25	43.877	63.6125	124.169	659.049	229.234	620.843	9.55143
	73.5	11749.3	2491.67	35.6919	175.556	227.81	861.406	156.619	605.12	0
	77.5	12080.1	2228.35	30.4732	105.434	220.084	288.861	110.042	797.805	20.6329
	82	12456	1913.78	32.0297	70.0162	99.1896	52.5121	17.504	402.593	5.83468
	85.5	12741.8	4856.59	77.6165	131.259	116.675	58.3374	0	495.868	14.5844
	89.5	13075.8	13746.4	213.654	69.1487	0	0	0	624.838	0
	93.5	13404	3982.59	68.4552	151.538	133.123	0	33.2807	776.549	0
	97.5	13736.1	9496.52	141.638	363.496	322.336	148.771	24.7951	1611.68	24.7951
	101	14027.6	3989.11	63.0693	245.011	120.517	445.912	0	1916.22	12.0517
	104.5	14313.3	1722.99	29.3446	521.218	324.127	147.847	17.0593	1677.5	56.8643
	109	14471.8	2044.04	51.5327	657.014	451.282	0	66.3651	1559.58	59.7286
	112.5	14541.9	4145.97	160.657	983.066	616.456	60.4369	36.2621	1317.52	145.048
	116.5	14625.9	2584.06	104.974	1309.64	498.679	60.4459	105.78	1926.71	166.226
	120.5	14711.1	2348.39	80.7546	636.478	285.318	36.5792	58.5267	2136.23	139.001
	124.5	14798.2	1241.2	30.1586	197.113	136.182	38.9091	58.3636	3517.38	46.6909
	128.5	14886	708.633	17.5496	124.595	62.2974	36.3402	46.7231	3351.08	12.9786
	132.5	14974.1	1315.62	35.5777	306.704	156.621	58.733	43.0709	3790.24	39.1553
	136.5	15080.7	3861.74	33.6475	888.31	217.563	0	54.3907	1577.33	217.563
	140.5	15585.2	3776.73	35.6432	1312.88	236.825	37.3934	0	2866.82	211.896
	144.5	16091.5	6189.14	57.8466	3713.49	590.349	342.783	171.392	4779.92	285.653
	148.5	16597.7	3695.96	34.019	2574.89	149.216	91.8251	91.8251	1905.37	241.041
	152.5	17108.8	571.699	5.25129	1088.88	387.938	61.2534	0	1970.32	71.4623
	156.5	17623.4	798.187	7.53946	1104.86	191.465	231.251	34.8119	1638.7	64.6507
	160.5	18131.7	1053.49	9.54443	865.976	214.789	170.468	10.2281	1304.13	37.5029
	164.5	18687.1	155.711	0.760847	184.362	57.3017	102.146	1.24569	1766.1	11.2112
	169.5	19936.1	133.333	0.551246	92.8393	21.4814	3.70369	0	517.036	0
	174.5	20497.1	58.6467	1.27887	110.777	47.7862	0	0	610.36	0
	178.5	20838.1	44.9146	1.02727	40.4232	11.9772	1.49715	0.748577	305.419	2.24573
	183.5	21266	99.0138	1.96346	63.5644	23.8366	3.66718	0	276.872	1.83359

## Sheet: Dino_assemblages_MSM55-712
Core	Depth (cm)	Age (cal. year BP)	ALEX (%)	ACHO (%)	ATAX (%)	BTEP (%)	BSPO(%)	IACU (%)	IPAL (%)	IPAR (%)	IPAT (%)	ISPH (%)	ISTR (%)	IPLI (%)	IVEL (%)	ISPP (%)	IJAP (%)	LMAC (%)	NLAB (%)	OCEN (%)	OISR (%)	OJAN (%)	PZOH (%)	PRET (%)	SMEM (%)	SDEL (%)	SELO (%)	SRAM (%)	SBEL (%)	SBEN (%)	SBUL (%)	SLAZ (%)	SMIR (%)	SGRA (%)	SPAC (%)	SSPP (%)	TPEL (%)	PDAL (%)	IMIN (%)	IMIC (%)	IBRE (%)	EKAR (%)	BSPP (%)	DUBR (%)	PERI (%)	LSPP (%)	SNEP (%)	XXAN (%)	SQUA (%)
MSM5/5-712-2	10.5	349.5	0	0	0	0.31746	0	0	0.952381	0	0	0	0	0	0	0	0	0	1.90476	80	0	0	0	0	0	0	1.26984	0.952381	0	0	0	0	0.952381	0	0	0	0	0	8.57143	0	0	0	4.44444	0	0	0	0	0	0.634921
	14.5	604.4	0	0	0	0.1443	0	0	0.577201	0	0	0	0	0	0	0	0	0	3.8961	88.456	0	0	0	0	0	0	1.2987	0.865801	0	0	0	0	0.1443	0	0	0	0	0.2886	2.7417	0	0	0	1.443	0	0	0	0	0	0
	18.5	861.1	0	0	0	0	0	0	0	0	0	0.487805	0	0	0	0	0	0	1.46341	86.3415	0	0	0	0	0	0	0.97561	0.487805	0	0	0	0	0	0	0	0	0	0	6.82927	0	0	0	3.41463	0	0	0	0	0	0
	22.5	1108	0	0	0	0	0	0	0	0	0	0	0	0	0	0	0	0	6.81818	71.5152	0	0	0	0	0	0	2.27273	0.909091	0	0	0	0	0.151515	0	0	0.30303	0	0.454545	5.75758	0.151515	0	0	11.6667	0	0	0	0	0	0
	26.5	1343	0	0	0	0.754717	0	0	0.377358	0	0	0	0	0	0	0	0	0	2.26415	78.4906	0	0	0	0	0	0	2.26415	1.50943	0	0	0	0	0	0	0	0.754717	0	0	11.3208	0	0	0	1.88679	0	0	0	0	0	0
	30.5	1576.3	0	0	0	0	0	0	0.537634	0	0	0.537634	0	0	0	0	0	0	6.1828	79.3011	0	0	0	0	0	0	0.806452	0.268817	0	0	0	0	0	0	0	0	0	1.07527	8.33333	0	0	0	1.88172	0	0	0	0.268817	0	0
	34.5	1785.1	0	0	0	0	0	0	0.274725	0	0	0	0	0	0	0	0	0	3.57143	91.4835	0	0	0	0	0	0	1.37363	0.549451	0	0	0	0	0	0	0	0	0	0	1.92308	0	0	0	0.824176	0	0	0	0	0	0
	38.5	1986.2	0	0	0.211416	0	0	0	0.845666	0	0	0.211416	0	0	0	0	0	0	6.13108	85.4123	0	0	0	0	0	0	1.05708	0.845666	0	0	0	0	0	0	0	0.211416	0	0	3.8055	0	0	0	1.05708	0	0	0	0	0	0
	42.5	2194.6	0	0	0	0	0	0	1.566	0	0	0	0	0	0	0	0	0	2.90828	82.774	0	0	0	0	0	0	1.566	0.894855	0	0	0	0	0	0	0	0.223714	0	0.894855	7.15884	0.223714	0	0	1.78971	0	0	0	0	0	0
	46.5	2399.5	0	0	0	0.194932	0	0	0.194932	0	0	0.584795	0	0	0	0	0	0	1.36452	88.8889	0	0	0	0	0	0	1.75439	0.584795	0	0	0	0	0	0	0	0	0	0	3.89864	0	0	0	2.33918	0	0	0	0	0	0.194932
	50.5	2594.2	0	0	0	0.235294	0	0	0.470588	0	0	0	0	0	0	0	0	0	4.94118	80	0	0	0	0	0	0	1.88235	1.41176	0	0	0	0	0	0	0	0.235294	0	0.941176	7.52941	0	0	0	2.11765	0	0	0	0	0	0
	54.5	2794.9	0	0	0	0	0	0	0.724638	0	0	0	0	0	0	0	0	0	5.07246	88.8889	0	0	0	0	0	0	0.241546	0.241546	0	0	0	0	0	0	0	0	0	0.483092	1.93237	0	0	0	2.41546	0	0	0	0	0	0
	58.5	2989.8	0	0	0	0	0	0	1.77215	0	0	1.01266	0	0	0	0	0	0	5.82278	77.9747	0	0	0	0	0	0	1.01266	1.01266	0	0	0	0	0	0	0	0	0	1.51899	8.10127	0	0	0	1.77215	0	0	0	0	0	0
	62.5	3212	0	0	0	0	0	0	0.429185	0	0	0	0	0	0	0	0	0	6.22318	75.5365	0	0	0	0	0	0	1.07296	0.429185	0	0	0	0	0.643777	0	0	0.429185	0	1.07296	6.86695	0	0	0	7.29614	0	0	0	0	0	0
	66.5	3442.8	0	0	0	0.601202	0	0	1.60321	0	0	0.200401	0	0	0	0	0	0	6.81363	73.7475	0	0	0	0	0	0	3.00601	1.40281	0	0	0	0	0.601202	0	0	0.801603	0	1.80361	7.41483	0	0	0	2.00401	0	0	0	0	0	0
	70.5	3672.2	0	0	0	0	0	0	0.70922	0	0	0	0	0	0	0	0	0	7.0922	81.7376	0	0	0	0	0	0	1.77305	2.30496	0	0	0	0	0.177305	0	0	0	0	0.177305	3.19149	0	0	0	2.48227	0	0	0	0.177305	0	0
	74.5	3911.5	0	0	0	0	0	0	1.11111	0	0	0	0	0	0	0	0	0	2.88889	81.7778	0	0	0	0	0	0	3.33333	0.888889	0	0	0	0	0	0	0	0.222222	0	1.11111	5.11111	0	0	0	3.11111	0	0	0	0	0	0
	78.5	4146.1	0	0	0	0.266667	0	0	0.266667	0	0	0	0	0	0	0	0	0	4.53333	81.6	0	0	0	0	0	0	2.4	3.2	0	0	0	0	0	0	0	0.266667	0	0.266667	4	0	0	0	2.93333	0	0	0	0	0	0
	82.5	4378.5	0	0	0	0.27248	0	0	0	0	0	1.08992	0	0	0	0	0	0	2.7248	81.4714	0	0	0	0	0	0	2.17984	0.544959	0	0	0	0	0	0	0	0.544959	0	1.90736	4.90463	0	0	0	4.35967	0	0	0	0	0	0
	86.5	4612.3	0	0	0	0	0	0	0	0	0	0	0	0	0	0	0	0	7.109	77.0142	0	0	0	0	0	0	1.18483	2.8436	0	0	0	0	0	0	0	0	0	0.236967	6.63507	0	0	0	4.9763	0	0	0	0	0	0
	90.5	4848.2	0	0	0	0	0	0	0	0	0	0.275482	0	0	0	0	0	0	4.13223	70.5234	0	0	0	0	0	0	3.0303	0.826446	0	0	0	0	0	0	0	0	0	0.275482	19.0083	0	0	0	1.92837	0	0	0	0	0	0
	94.5	5077.5	0	0	0	0.20284	0	0	1.0142	0	0	0	0	0	0	0	0	0	7.91075	77.8905	0	0	0	0	0	0	3.44828	2.0284	0	0	0	0	0	0	0	0	0	0	4.86815	0	0	0	2.63692	0	0	0	0	0	0
	98.5	5238.1	0	0	0	0	0	0	0.819672	0	0	0.273224	0	0	0	0	0	0	8.19672	73.4973	0	0	0	0	0	0	1.91257	2.45902	0	0	0	0	0	0	0	0.273224	0	1.0929	8.74317	0	0	0	2.73224	0	0	0	0	0	0
	102.5	5392.9	0	0	0	0	0	0	0.47619	0	0	0	0	0	0	0	0	0	4.04762	86.1905	0	0	0	0	0	0	3.80952	1.66667	0	0	0	0	0.238095	0	0	0	0	0.714286	1.90476	0	0	0	0.952381	0	0	0	0	0	0
	106.5	5550.7	0	0	0	0	0	0	0.628931	0	0	0	0	0	0	0	0	0	4.71698	67.6101	0	0	0	0	0	0	1.57233	2.20126	0	0	0	0	0	0	0	0	0	3.14465	16.0377	0	0	0	3.77358	0	0	0	0	0	0.314465
	110.5	5710	0	0	0.26738	0	0	0	1.06952	0	0	0.26738	0	0	0	0	0	0	5.88235	74.0642	0	0	0	0	0	0	3.47594	0.802139	0	0	0	0	0.26738	0	0	1.06952	0	0.802139	8.55615	0	0	0	3.47594	0	0	0	0	0	0
	114.5	5860.1	0	0	0	0.276243	0	0	0.276243	0	0	0.276243	0	0	0	0	0	0	6.07735	73.4807	0	0	0	0	0	0	4.41989	0.828729	0	0	0	0	0	0	0	0	0	1.65746	11.6022	0	0	0	1.10497	0	0	0	0	0	0
	118.5	6016.2	0	0	0	0.631579	0	0	0.421053	0	0	0.421053	0	0	0	0	0	0	9.05263	71.5789	0	0	0	0	0	0	2.31579	3.57895	0	0	0	0	0.210526	0	0	0	0	0.631579	8.84211	0	0	0	2.31579	0	0	0	0	0	0
	122.5	6173.2	0	0	0.179533	0.359066	0	0	0	0	0	0	0	0	0	0	0	0	9.87433	69.2998	0	0	0	0	0	0	3.2316	1.0772	0	0	0	0	0.359066	0	0	0.359066	0	0	12.9264	0	0	0	2.33393	0	0	0	0	0	0
	126.5	6326.5	0	0	0	0	0	0	1.75439	0	0	0	0	0	0	0	0	0	14.787	67.9198	0	0	0	0	0	0	1.25313	0.501253	0	0	0	0	0.250627	0	0	0.250627	0	0.75188	8.5213	0	0	0	4.01003	0	0	0	0	0	0
	130.5	6475.5	0	0	0	0	0	0	1.03093	0	0	0.515464	0	0	0	0	0	0	10.567	73.1959	0	0	0	0	0	0	3.86598	0.515464	0	0	0	0	0.257732	0	0	0.773196	0	0.257732	7.47423	0	0	0	1.03093	0	0	0	0	0	0.257732
	134.5	6631.2	0	0	0	0	0	0	1.13122	0	0	0.226244	0	0	0	0	0	0	18.0995	66.2896	0	0	0	0	0	0	2.94118	3.16742	0	0	0	0	0.226244	0	0	0.226244	0	1.35747	3.39367	0	0	0	2.48869	0	0	0	0	0	0
	138.5	6778.1	0	0	0	0.2849	0	0.2849	0.2849	0	0	0	0	0	0	0	0	0	15.6695	69.8006	0	0	0	0	0	0	2.2792	1.4245	0	0	0	0	0.2849	0	0	0	0	0.2849	8.54701	0	0	0	0.569801	0	0	0	0	0	0
	142.5	6905.8	0	0	0	0	0	0	1.03896	0	0.25974	0	0	0	0	0	0	0	18.7013	70.9091	0	0	0	0	0	0	0.779221	2.07792	0	0	0	0	0.519481	0	0	0	0	0	2.85714	0	0	0	2.85714	0	0	0	0	0	0
	146.5	7020.9	0	0	0	0.244499	0	0	1.71149	0	0	0.733496	0	0	0	0	0	0	18.3374	67.2372	0	0	0	0	0	0	2.20049	1.95599	0	0	0	0	0.244499	0	0	0.488998	0	0.733496	4.40098	0	0	0	1.71149	0	0	0	0	0	0
	150.5	7136.3	0	0	0	0.260417	0	0	1.04167	0	0	0	0	0	0	0	0	0	30.4688	48.1771	0	0	0	0	0	0	4.16667	2.86458	0	0	0	0	0.520833	0	0	0.78125	0	0.260417	2.86458	0	0	0	8.33333	0	0	0	0	0	0
	154.5	7252.7	0	0	0	0.423729	0	0	0	0	0	0.423729	0	0	0	0	0	0	29.661	47.0339	0	0	0	0	0	0	4.66102	2.11864	0	0	0	0	0	0	0	0.847458	0	2.54237	11.0169	0	0	0	1.27119	0	0	0	0	0	0
	158.5	7368.4	0	0	0.28169	0	0	0	2.25352	0	0	0.28169	0	0	0	0	0	0	28.169	44.2254	0	0	0	0	0	0	1.97183	3.09859	0	0	0	0	0	0	0	0.28169	0	0.28169	7.32394	0	0	0.28169	11.5493	0	0	0	0	0	0
	162.5	7483.9	0	0	0	0	0	0	0.649351	0	0	0.324675	0	0	0	0	0	0	39.6104	43.8312	0	0	0	0	0	0	2.92208	1.62338	0	0	0	0	0	0	0	1.62338	0	0.649351	5.19481	0	0	0	3.57143	0	0	0	0	0	0
	165.5	7568.9	0	0	0	0	0	0	0.862069	0	0	0.287356	0	0	0	0	0	0	48.5632	39.0805	0	0	0	0	0	0	4.5977	2.29885	0	0	0	0	0.287356	0	0	0.574713	0	0.287356	2.29885	0	0	0	0.862069	0	0	0	0	0	0
	170.5	7709.8	0	0	0.299401	0.598802	0	0	0.598802	0	0	0.598802	0	0	0	0	0	0	33.2335	33.8323	0	0	0	0	0	0	5.68862	1.1976	0	0	0	0	0	0	0	1.1976	0	1.1976	16.4671	0	0	0	5.08982	0	0	0	0	0	0
	174.5	7799.7	0	0	0	0	0	0	1.90217	0	0	0.815217	0	0	0	0	0	0	32.8804	32.6087	0	0	0	0	0	0	3.80435	1.3587	0	0	0	0	0.271739	0	0	0.815217	0	2.98913	19.0217	0.815217	0	0	2.44565	0	0	0	0	0	0
	178.5	7888.2	0	0	0.813008	0	0	0	2.16802	0	0	0.542005	0	0	0	0	0	0	22.7642	28.7263	0	0	0	0	0	0	7.04607	3.79404	0	0	0	0	0.271003	0	0	1.35501	0	0.813008	25.2033	0	0	0	6.50407	0	0	0	0	0	0
	182.5	7978.9	0	0	0	0	0	0	2.88714	0	0	0	0	0	0	0	0	0.262467	24.9344	32.021	0	0	0	0	0	0	7.61155	3.41207	0	0	0	0	0.787402	0	0	0.787402	0	1.04987	22.0472	0	0	0	4.19948	0	0	0	0	0	0
	186.5	8069.5	0	0	0	0.490196	0	0	0.490196	0	0	0	0	0	0	0	0	0	29.4118	33.3333	0	0	0	0	0	0	2.94118	0	0	0	0	0	0	0	0	2.45098	0	1.47059	24.0196	0	0	0	5.39216	0	0	0	0	0	0
	190.5	8158.2	0	0	0	0.252525	0	0	0.757576	0	0	0.252525	0	0	0	0	0	0.252525	33.8384	29.2929	0	0	0	0	0	0	4.54545	4.54545	0	0	0	0	1.0101	0	0	0.757576	0	3.0303	15.9091	0	0	0	5.30303	0	0	0	0	0	0.252525
	194.5	8255.8	0	0	0	0	0	0	3.25203	0	0	0.813008	0	0	0	0	0	0	28.4553	21.1382	0	0	0	0	0	0	4.87805	1.62602	0	0	0	0	0	0	0	1.62602	0	2.43902	31.7073	0	0	0	4.06504	0	0	0	0	0	0
	198.5	8351	0	0	0	0	0	0	1.30548	0	0	0.261097	0	0	0	0.261097	0	0	36.5535	23.2376	0	0	0	0	0	0	10.705	5.22193	0	0	0	0	1.56658	0	0	0	0	1.04439	15.4047	0	0	0	2.87206	0	0	0	0.261097	0	0.261097
	202.5	8444.9	0	0	0.749064	0.374532	0	0	1.87266	0	0	0	0	0	0	0	0	0	31.4607	21.3483	0	0	0	0	0	0	12.3596	2.24719	0	0	0	0	0	0	0	0.749064	0	2.99625	19.4757	1.1236	0	0	5.24345	0	0	0	0	0	0
	206.5	8539.8	0	0	0	0.492611	0	0	2.46305	0	0.246305	1.47783	0	0	0	0	0	0	41.3793	20.936	0	0	0	0	0	0	3.44828	5.17241	0	0	0	0	1.72414	0	0	0.985222	0	1.23153	16.0099	0	0	0	3.94089	0	0	0	0	0	0
	210.5	8634.6	0	0	0	0.757576	0	0	3.78788	0	0	1.51515	0	0	0	0	0	0	40.9091	16.6667	0	0	0	0	0	0	5.30303	3.78788	0	0	0	0	0	0	0	1.51515	0	3.78788	17.4242	0	0	0	4.54545	0	0	0	0	0	0
	214.5	8730.4	0	0	0.316456	0.632911	0	0	0.316456	0	0	1.58228	0	0	0	0	0	0	33.5443	24.0506	0	0	0	0	0	0	2.21519	4.74684	0	0	0	0	0.632911	0	0	0.632911	0	2.8481	23.4177	0	0	0	4.43038	0	0	0	0	0	0
	218.5	8802.3	0	0	0	0	0	0	0	0	0	0	0	0	0	0	0	0	27	16	0	0	0	0	0	0	1	2	0	0	0	0	1	0	0	5	0	2	37	2	0	0	7	0	0	0	0	0	0
	222.5	8871.9	0	0	0.645161	0.645161	0	0	0	0	0	0.322581	0	0	0	0	0	0	27.7419	20.3226	0	0	0	0	0	0	6.77419	9.35484	0	0	0	0	1.29032	0	0	1.6129	0	1.6129	25.1613	0	0	0	4.51613	0	0	0	0	0	0
	226.5	8941.6	0	0	0	0	0	0	0	0	1.85185	0	0	0	0	0	0	0	7.40741	16.6667	0	0	0	0	0	0	3.7037	0	0	0	0	0	0	0	0	0	0	0	42.5926	0	0	0	27.7778	0	0	0	0	0	0
	230.5	9011.2	0	0	0	0.849858	0	0	0.566572	0	0	1.69972	0	0	0	0	0	0.283286	30.8782	22.0963	0	0	0	0	0	0	3.11615	6.51558	0	0	0	0	0.849858	0	0	0.566572	0	1.983	23.5127	0	0	0	6.79887	0	0	0	0.283286	0	0
	234.5	9083.3	0	0	0	1.04895	0	0	0	0	0.34965	0	0	0	0	0	0	0	29.7203	19.2308	0	0	0	0	0	0	5.24476	3.4965	0	0	0	0	0	0	0	1.3986	0	3.14685	26.9231	0	0	0	8.39161	0	0	0	0.699301	0	0
	238.5	9154.8	0	0	0	0.403226	0	0	0.403226	0	0	1.20968	0	0	0	0	0	0	16.5323	15.3226	0	0	0	0	0	0	3.62903	6.45161	0	0	0	0	0.806452	0	0	0.806452	0	3.22581	47.5806	0.403226	0	0	2.82258	0	0	0	0.403226	0	0
	242.5	9225.8	0	0	0.990099	0.990099	0	0	0	0	0	0.990099	0	0	0	0	0	0	24.7525	20.7921	0	0	0	0	0	0	3.9604	0.990099	0	0	0	0	0	0	0	4.9505	0	10.8911	25.7426	0	0	0	3.9604	0	0	0	0	0	0
	246.5	9296.4	0	0	0.27933	0.27933	0	0	0	0	0.558659	3.07263	0	0	0	0.27933	0	0	23.4637	18.9944	0	0	0	0	0	0	2.51397	2.7933	0	0	0	0	0	0	0	0.837989	0	0.837989	36.5922	1.39665	0	0	7.26257	0	0	0	0.837989	0	0
	250.5	9367.1	0	0	0	0	0	0	0	0	0	0	0	0	0	0	0	0	18.6916	24.2991	0	0	0	0	0	0	4.6729	0.934579	0	0	0	0	0	0	0	1.86916	0	3.73832	39.2523	0	0	0	6.54206	0	0	0	0	0	0
	254.5	9438.1	0	0	0	1.5625	0	0	0.78125	0	0	0.78125	0	0	0	0.260417	0	0.260417	25.7812	12.7604	0	0	0	0	0	0	6.77083	4.42708	0	0	0	0	0.520833	0	0	0.520833	0	2.34375	36.7188	1.04167	0	0	5.46875	0	0	0	0	0	0
	258.5	9509	0	0	0.5	0.5	0	0	1.5	0.5	0	0.5	0	0	0	0	0	0	26.5	16.5	0	0	0	0	0	0	4.5	8	0	0	0	0	0	0	0	0.5	0	4.5	31.5	0	0	0	4.5	0	0	0	0	0	0
	262.5	9579.3	0	0	0.302115	0.60423	0	0	0	0	0	2.41692	0	0	0	0.302115	0	0	23.565	15.1057	0	0	0	0	0	0	4.22961	3.62538	0	0	0	0	0	0	0	0	0	2.71903	37.7644	4.22961	0	0	5.13595	0	0	0	0	0	0
	266.5	9649.5	0	0	0	0	0	0	1.40845	0	0	1.40845	0	0	0	0	0	0	16.1972	14.7887	0	0	0	0	0	0	5.6338	7.04225	0	0	0	0	0	0	0	1.40845	0	2.11268	41.5493	0	0	0	7.74648	0	0	0	0	0	0.704225
	270.5	9718.8	0	0	0	0.60423	0	0	0	0	0	0.60423	0	0	0	0	0	0	24.1692	14.1994	0	0	0	0	0	0	2.41692	3.32326	0	0	0	0	0.60423	0	0	0.906344	0	3.62538	36.2538	3.62538	0	0	9.36556	0	0	0	0	0	0
	274.5	9788.6	0	0	0.542005	0.542005	0	0	0.813008	0	0	0.813008	0	0	0	0	0	0	30.3523	21.1382	0	0	0	0	0	0	5.69106	3.25203	0	0	0	0	0	0	0	0.813008	0	4.06504	24.9322	1.08401	0	0	5.42005	0	0	0	0.271003	0	0.271003
	278.5	9859.2	0	0	0.613497	0.920245	0	0	0.920245	0	0	1.84049	0	0	0	0.306748	0	0	29.7546	14.7239	0	0	0	0	0	0	7.97546	2.45399	0	0	0	0	0.306748	0	0	0.306748	0	2.76074	30.0613	0.920245	0	0	5.82822	0	0	0	0	0	0
	282.5	9933.2	0	0	0	0	0	0	0.873362	0	0	1.74672	0	0	0	0	0	0	36.2445	15.2838	0	0	0	0	0	0	6.9869	2.62009	0	0	0	0	0	0	0	0	0	5.24017	23.1441	0	0	0	7.86026	0	0	0	0	0	0
	290.5	10082.5	0	0	0	0	0	0	0	0	0	1.26582	0	0	0	0	0	0	43.038	31.6456	0	0	0	0	0	0	2.53165	1.26582	0	0	0	0	0	0	0	1.26582	0	0	12.6582	0	0	0	6.32911	0	0	0	0	0	0
	298.5	10230.7	0	0	0	0	0	0	0	0	0	1.92308	0	0	0	0	0	0	35.5769	7.69231	0	0	0	0	0	0	8.65385	2.88462	0	0	0	0	0	0	0	1.92308	0	4.80769	22.1154	0	0	0	12.5	0	0	0	0.961538	0	0
	306.5	10381.5	0	0	0	0	0	0	0	0	0	0.837989	0	0	0	0.27933	0	0.27933	51.3966	10.0559	0	0	0	0	0	0	2.23464	0.27933	0	0	0	0	0.27933	0	0	0	0	0	29.8883	0	0	0	4.18994	0	0	0	0.27933	0	0
	314.5	10534.6	0	0	0	0.75188	0	0	0	0	0	0	0	0	0	0	0	0	34.9624	10.1504	0	0	0	0	0	0	0.75188	0.75188	0	0	0	0	0.75188	0	0	0.75188	0	0.37594	41.3534	0	0	0	8.64662	0	0	0	0.37594	0	0
	322.5	10699.2	0	0	0	0	0	0	2.5641	0	0	0	0	0	0	0	0	0	23.3974	12.8205	0	0	0	0	0	0	2.88462	0.641026	0	0	0	0	0	0	0	0.641026	0	3.20513	46.7949	1.60256	0	0	4.80769	0	0	0	0	0	0.641026
	330.5	11046.2	0	0	0	0.600601	0	0	2.1021	0	0	0	0	0	0	0	0	0	18.3183	18.3183	0	0	0	0	0	0	3.6036	1.5015	0	0	0	0	0	0	0	0.3003	0	4.2042	39.3393	0.600601	0	0	10.8108	0	0	0	0	0	0.3003
	338.5	11459.5	0	0	0	0	0	0	0	0	0	1.26582	0	0	0	0	0	0	18.3544	16.4557	0	0	0	0	0	0	2.53165	0.632911	0	0	0	0	0	0	0	0	0	2.53165	36.7089	0	0	0	21.519	0	0	0	0	0	0
	346.5	11869.3	0	0	0	0.928793	0	0	1.85759	0	0	0	0	0	0	0	0	0	9.90712	10.2167	0	0	0	0	0	0	2.16718	0.619195	0	0	0	0	0	0	0	0.309598	0	7.12074	49.8452	2.16718	0	0	14.5511	0	0	0	0	0	0.309598
	354.5	12168.4	0	0	0	0.310559	0	0	0.621118	0	0	0.310559	0	0	0	0	0	0	14.2857	6.21118	0	0	0	0	0	0	1.5528	1.86335	0	0	0	0	0	0	0	0.310559	0	9.31677	27.6398	3.10559	0	0	34.1615	0	0	0	0	0	0.310559
	362.5	12371	0	0	0	1.24224	0	0	0.310559	0	0	0	0	0	0	0	0	0	18.9441	6.8323	0	0	0	0	0	0	2.79503	2.48447	0	0	0	0	0	0	0	0	0	9.62733	5.2795	1.5528	0	0	48.7578	0	0	0	0	0	1.86335
	370.5	12567.9	0	0	0	0.946372	0	0	0	0	0	0	0	0	0	0	0	0	11.6719	32.4921	0	0	0	0	0	0	15.4574	6.94006	0	0	0	0	0	0	0	0.946372	0	12.3028	5.67823	0.630915	0	0	11.9874	0	0	0	0	0	0.630915
	378.5	12765.1	0	0	0	1.51976	0	0	0.303951	0	0	0	0	0	0	0	0	0	1.21581	18.541	0	0	0	0	0	0	25.228	1.51976	0	0	0	0	0	0	0	0.911854	0	5.77508	3.03951	0	0	0	40.7295	0	0	0	0	0	1.21581
	386.5	12961.6	0	0	0	2.57235	0	0	0.321543	0	0	0	0	0	0	0	0	0	1.60772	21.865	0	0	0	0	0	0	16.3987	2.2508	0	0	0	0	0	0	0	0.96463	0	16.3987	2.57235	0.96463	0	0	33.4405	0	0	0	0	0	0.643087
	394.5	13156.5	0	0	0	0.597015	0	0	0	0	0	0.298507	0	0	0	0	0	0	2.68657	40	0	0	0	0	0	0	21.791	14.0299	0	0	0	0	0	0	0	0.298507	0	8.0597	0.895522	0	0	0	10.7463	0	0	0	0	0	0.597015
	402.5	13353.7	0	0	0	0.934579	0	0	0	0	0	0	0	0	0	0	0	0	4.6729	4.98442	0	0	0	0	0	0	8.09969	18.0685	0	0	0	0	0	0	0	0.623053	0	9.03427	8.72274	0	0	0	43.9252	0	0	0	0	0	0.934579
	410.5	13552.7	0	0	0	0.923077	0	0	0.307692	0	0	0	0	0	0	0	0	0	6.76923	4.92308	0	0	0	0	0	0	15.6923	21.2308	0	0	0	0	0	0	0	1.53846	0	10.4615	8	0	0	0	29.8462	0	0	0	0	0	0.307692
	418.5	13750.1	0	0	0	0.287356	0	0	0.574713	0	0	0	0	0	0	0	0	0	8.62069	14.9425	0	0	0	0	0	0	14.6552	21.2644	0	0	0	0	0	0	0	0.862069	0	10.3448	10.0575	0	0	0	17.2414	0	0	0	0	0	1.14943
	426.5	13913	0	0	0	1.5528	0	0	0	0	0	0.310559	0	0	0	0	0	0	5.2795	7.76398	0	0	0	0	0	0	14.5963	17.7019	0	0	0	0	0	0	0	0.621118	0	12.4224	6.21118	0	0	0	32.6087	0	0	0	0	0	0.931677
	434.5	13934.3	0	0	0	0.920245	0	0	0	0	0	0	0	0	0	0	0	0	7.05521	15.0307	0	0	0	0	0	0	14.7239	11.6564	0	0	0	0	0	0	0	0.306748	0	7.97546	5.82822	0	0	0	34.9693	0	0	0	0	0	1.53374
	442.5	13955	0	0	0	0.611621	0	0.30581	0	0	0	0.30581	0	0	0	0	0	0	3.97554	12.2324	0	0	0	0	0	0	10.3976	14.6789	0	0	0	0	0	0	0	0.30581	0	14.0673	3.0581	0	0	0	38.5321	0	0	0	0	0	1.52905
	450.5	13980.8	0	0	0	1.93548	0	0	0	0	0	0	0	0	0	0	0	0	6.77419	15.1613	0	0	0	0	0	0	16.4516	7.41935	0	0	0	0	0	0	0	0	0	13.5484	6.77419	0	0	0	30.3226	0	0	0	0	0	1.6129
	458.5	14006.9	0	0	0	0.619195	0	0	0	0	0	0	0	0	0	0	0	0	1.23839	14.8607	0	0	0	0	0	0	7.12074	3.09598	0	0	0	0	0	0	0	0	0	23.839	9.59752	0	0	0	38.0805	0	0	0	0	0	1.54799
	466.5	14033.1	0	0	0	0.974026	0	0	0	0	0	0	0	0	0	0	0	0	0.324675	10.3896	0	0	0	0	0	0	14.2857	0.649351	0	0	0	0	0	0	0	0	0	23.0519	2.27273	0	0	0	47.4026	0	0	0	0	0	0.649351
	474.5	14059.5	0	0	0	1.26183	0	0	0	0	0	0	0	0	0	0	0	0	0.946372	6.30915	0	0	0	0	0	0	15.4574	0.315457	0	0	0	0	0	0	0	0	0	17.9811	7.57098	0	0	0	49.2114	0	0	0	0	0	0.946372
	482.5	14085.8	0	0	0	1.91083	0	0	0	0	0	0	0	0	0	0	0	0	0	9.23567	0	0	0	0	0	0	21.9745	0	0	0	0	0	0	0	0	0	0	7.00637	11.465	0	0	0	48.4076	0	0	0	0	0	0
	490.5	14112	0	0	0	0.660066	0	0	0	0	0	0	0	0	0	0	0	0	0.330033	3.63036	0	0	0	0	0	0	8.58086	0.330033	0	0	0	0	0	0	0	0	0	4.9505	7.59076	0	0	0	73.5974	0	0	0	0	0	0.330033
	500.5	14144.8	0	0	0	0.330033	0	0	0	0	0	0	0	0	0	0	0	0	0.330033	13.2013	0	0	0	0	0	0	18.8119	0	0	0	0	0	0	0	0	0.330033	0	6.93069	8.25083	0	0	0	50.8251	0	0	0	0	0	0.990099
	507.5	14167.8	0	0	0	0.3125	0	0	0	0	0	0	0	0	0	0	0	0	0.3125	0.9375	0	0	0	0	0	0	5.625	0.625	0	0	0	0	0	0	0	0.625	0	0.625	14.6875	0	0	0	75.3125	0	0	0	0	0	0.9375
	514.5	14190.6	0	0	0	0.958466	0	0	0	0	0	0	0	0	0	0	0	0	0.319489	2.55591	0	0	0	0	0	0	6.38978	0.319489	0	0	0	0	0	0	0	0.319489	0	0	13.099	0	0	0	76.0383	0	0	0	0	0	0
	521.5	14213.8	0	0	0	0.666667	0	0	0	0	0	0	0	0	0	0	0	0	0.333333	3.33333	0	0	0	0	0	0	2	0.666667	0	0	0	0	0	0	0	0.333333	0	0	13.3333	0	0	0	79	0	0	0	0	0	0.333333
	528.5	14236.7	0	0	0	1	0	0	0	0	0	0	0	0	0	0	0	0	1.33333	3.33333	0	0	0	0	0	0	1.33333	0.666667	0	0	0	0	0	0	0	0	0	1	4.33333	0	0	0	86.6667	0	0	0	0	0	0
	536.5	14262.6	0	0	0	0	0	0	0	0	0	0	0	0	0	0	0	0	0.655738	1.31148	0	0	0	0	0	0	0.655738	0.327869	0	0	0	0	0	0	0	0	0	0	4.91803	0	0	0	92.1311	0	0	0	0	0	0
	542.5	14282.3	0	0	0	0	0	0	0.49505	0	0	0	0	0	0	0	0	0	2.9703	9.40594	0	0	0	0	0	0	1.48515	1.48515	0	0	0	0	0	0	0	0	0	0	2.47525	0.49505	0	0	81.1881	0	0	0	0	0	0
	549.5	14305.5	0	0	0	0.331126	0	0	0	0	0	0	0	0	0	0	0	0	0.331126	2.64901	0	0	0	0	0	0	0.662252	0	0	0	0	0	0	0	0	0	0	0	3.97351	0	0	0	92.053	0	0	0	0	0	0
	556.5	14328.7	0	0	0	0.341297	0	0	0	0	0.341297	0	0	0	0	0	0	0	0.682594	2.73038	0	0	0	0	0	0	0	1.02389	0	0	0	0	0	0	0	0	0	0	0	0	0	0	94.198	0	0	0	0	0	0.682594
	563.5	14351.6	0	0	0	0	0	0	0.483092	0	0	0.966184	0	0	0	0	0	0	0.483092	6.76329	0	0	0	0	0	0	1.44928	0	0	0	0	0	0	0	0	0.483092	0	0.483092	0.966184	0	0	0	87.9227	0	0	0	0	0	0
	570.5	14374.3	0	0	0	3.53982	0	0	0	0.884956	0	0	0	0	0	0	0	0	0.884956	19.469	0	0	0	0	0	0	0.884956	0	0	0	0	0	0	0	0	0	0	0	4.42478	0	0	0	69.9115	0	0	0	0	0	0
	577.5	14397.6	0	0	0	0	0	0	0	0	0	0	0	0	0	0	0	0	0.934579	8.41121	0	0	0	0	0	0	0	0	0	0	0	0	0	0	0	0	0	0	1.86916	0	0	0	88.785	0	0	0	0	0	0
	585.5	14423.8	0	0	0	0.662252	0	0	0	0	0	0	0	0	0	0	0	0	0.662252	5.96026	0	0	0	0	0	0	0.662252	0	0	0	0	0	0	0	0	0	0	0	7.94702	0	0	0	84.106	0	0	0	0	0	0
	593.5	14449.9	0	0	0	1.28205	0	0	0	0	0	0	0	0	0	0	0	0	1.28205	14.1026	0	0	0	0	0	0	1.28205	0	0	0	0	0	0	0	0	0	0	0	5.12821	0	0	0	76.9231	0	0	0	0	0	0
	601.5	14475.6	0	0	0	2.10526	0	0	0	0	0	0	0	0	0	0	0	0	0	13.6842	0	0	0	0	0	0	0	0	0	0	0	0	0	0	0	0	0	2.10526	6.31579	0	0	0	74.7368	0	0	0	0	0	1.05263
	608.5	14498.3	0	0	0	59.0909	0	0	0	0	0	0	0	0	0	0	0	0	2.27273	36.3636	0	0	0	0	0	0	0	0	0	0	0	0	0	0	0	0	0	2.27273	0	0	0	0	0	0	0	0	0	0	0
	616.5	14524.7	0	0	0	8.41751	0	0	0.3367	0	0	0.3367	0	0	0	0	0	0	0	20.5387	0	0	0	0	0	0	0.3367	0.673401	0	0	0	0	0	0	0	0	0	0	2.3569	0	0	0	67.0034	0	0	0	0	0	0
	624.5	14550.8	0	0	0	37.7778	0	0	0	0	0	0	0	0	0	0	0	0	0	36.6667	0	0	0	0	0	0	5.55556	13.3333	0	0	0	0	0	0	0	1.11111	0	5.55556	0	0	0	0	0	0	0	0	0	0	0
	632.5	14577.2	0	0	0	1.9802	0	0	0	0	0	0	0	0	0	0	0	0	2.64026	14.8515	0	0	0	0	0	0	0.330033	0.330033	0	0	0	0	0	0	0	0	0	5.28053	6.60066	0	0	0	67.6568	0	0	0	0	0	0
	640.5	14603.4	0	0	0	1.32013	0	0	0	0	0	0	0	0	0	0	0	0	1.65017	8.91089	0	0	0	0	0	0	2.31023	0.660066	0	0	0	0	0	0	0	0	0	3.9604	8.91089	0	0	0	69.637	0	0	0	0	0	2.64026
	648.5	14629.5	0	0	0	0.615385	0	0	0	0	0	0	0	0	0	0	0	0	2.15385	5.23077	0	0	0	0	0	0	0.307692	0	0	0	0	0	0	0	0	0	0	1.53846	5.53846	0	0	0	81.2308	0	0	0	0	0	3.38462
	656.5	14659.3	0	0	0	0.323625	0	0	0	0	0	0	0	0	0	0	0	0	0.323625	4.20712	0	0	0	0	0	0	0.647249	0	0	0	0	0	0	0	0	0	0	2.589	5.50162	0	0	0	86.0841	0	0	0	0	0	0.323625
	664.5	14852.7	0	0	0	0	0	0	0	0	0	0	0	0	0	0	0	0	0.31746	1.90476	0	0	0	0	0	0	9.20635	0	0	0	0	0	0	0	0	0	0	0.31746	9.52381	0	0	0	78.7302	0	0	0	0	0	0
	672.5	15453.6	0	0	0	0.322581	0	0	0	0	0.322581	0	0	0	0	0	0	0	0.645161	3.87097	0	0	0	0	0	0	2.25806	1.29032	0	0	0	0	0	0	0	0	0	0.322581	4.19355	0	0	0	86.7742	0	0	0	0	0	0
	680.5	16311.7	0	0	0	0	0	0	0	0.327869	0	0	0	0	0	0	0	0	1.96721	5.57377	0	0	0	0	0	0	15.4098	0.327869	0	0	0	0	0	0	0	0	0	1.96721	5.90164	0	0	0	67.541	0	0	0	0	0	0.983607
	688.5	17162.7	0	0	0	0.331126	0	0	0	0	0	0	0	0	0	0	0	0	0	4.96689	0	0	0	0	0	0	0.331126	0.662252	0	0	0	0	0	0	0	0	0	0.662252	10.596	0	0	0	81.457	0	0	0	0	0	0.993377
	696.5	17965.4	0	0	0	1.15607	0	0	0	0	0	0	0	0	0	0	0	0	1.7341	9.82659	0	0	0	0	0	0	2.31214	0	0	0	0	0	0	0	0	0	0	0.578035	6.35838	0	0	0	78.0347	0	0	0	0	0	0
	704.5	18764.5	0	0	0	0.714286	0	0	0	0	0	0	0	0	0	0	0	0	2.14286	8.57143	0	0	0	0	0	0	0	2.85714	0	0	0	0	0	0	0	0	0	0	4.28571	0	0	0	81.4286	0	0	0	0	0	0
	712.5	19568.1	0	2	0	22	0	0	0.666667	0	0	1.33333	0	0	0	0	0	0.666667	0.666667	32.6667	0	0	0	0	0.666667	0	0.666667	6	0	0	0	0	0	0	0	0.666667	0	5.33333	4	0.666667	0	0	22	0	0	0	0	0	0
	720.5	20224.9	0	0	0	18.5185	0	0	0	0	0	0	0	0	0	0	0	0	3.7037	39.5062	0	0	0	0	0	0	4.93827	9.87654	0	0	0	0	0	0	0	7.40741	0	6.17284	1.23457	1.23457	0	0	3.7037	0	1.23457	0	0	0	0
	728.5	20652.7	0	2	0	22.6667	0	0	0	1.33333	0	0	0	0	0	0	0	0	3.33333	31.3333	1.33333	0	0	0	0	0	1.33333	7.33333	0	0	0	0	0.666667	0	0	1.33333	0	4.66667	0	0	0	0	20	0	0	0	0	0	0
	736.5	21081.3	0	0.70922	0	27.6596	0	0.70922	0	0	0	0.70922	0	0	0	0	0	0.70922	2.83688	29.078	0.70922	0	1.41844	0	0	0	2.12766	9.92908	0	0	0	0	2.12766	0	0	2.83688	0	13.4752	0.70922	0	0	0	3.5461	0	0	0	0	0	0
	744.5	21506.2	0	0	0	17.5214	0.42735	0	0	0.42735	0	0.42735	0	0	0	0	0	0.854701	0.42735	12.8205	0	0	0	0	0	0	1.28205	2.13675	0	0	0	0	0	0	0	0.42735	0	10.6838	0	0	0	0	52.5641	0	0	0	0	0	0
	752.5	21936.5	0	0.628931	0	45.9119	0	0	0	0.628931	0	0	0	0	0	0	0	0	0.628931	23.8994	0	0	0.628931	0	0.628931	0	0	3.77358	0	0	0	0	1.88679	0	0	1.25786	0	2.51572	1.88679	0.628931	0	0	15.0943	0	0	0	0	0	0
	760.5	22359.7	0	2.15054	0	36.5591	0	0	0	0	0	0	0	0	0	0	0	1.07527	0	19.3548	0	0	0	0	0	0	1.07527	3.22581	0	0	0	0	0	0	0	1.07527	0	1.07527	1.07527	0	0	0	29.0323	0	4.30108	0	0	0	0
	768.5	22685.1	0	2.08333	0	37.5	2.08333	0	0	0	0	0	0	0	0	0	0	6.25	0	26.0417	0	0	0	0	0	0	3.125	8.33333	0	0	0	0	0	0	0	0	0	5.20833	2.08333	1.04167	0	0	5.20833	0	0	0	0	0	0
	776.5	22925.4	0	0	0	31.5789	0	0	0	0	0	0	0	0	0	0	0	5.26316	3.50877	26.3158	0	0	0	0	0	0	1.75439	8.77193	0	0	0	0	3.50877	0	0	5.26316	0	10.5263	3.50877	0	0	0	0	0	0	0	0	0	0
[truncated: 20 more columns]

## Sheet: Dino_assemblages_PS2863
Core	Depth (cm)	Age (cal. year BP)	ALEX (%)	ACHO (%)	ATAX (%)	BTEP (%)	BSPO(%)	IACU (%)	IPAL (%)	IPAR (%)	IPAT (%)	ISPH (%)	ISTR (%)	IPLI (%)	IVEL (%)	ISPP (%)	IJAP (%)	LMAC (%)	NLAB (%)	OCEN (%)	OISR (%)	OJAN (%)	PZOH (%)	PRET (%)	SMEM (%)	SDEL (%)	SELO (%)	SRAM (%)	SBEL (%)	SBEN (%)	SBUL (%)	SLAZ (%)	SMIR (%)	SGRA (%)	SPAC (%)	SSPP (%)	TPEL (%)	PDAL (%)	IMIN (%)	IMIC (%)	IBRE (%)	EKAR (%)	BSPP (%)	DUBR (%)	PERI (%)	LSPP (%)	SNEP (%)	XXAN (%)	SQUA (%)
PS2863-2BC	0.5	936	0	0	0	0	0	0	4.90463	0	0	0	0	0	0	0	0	0	11.1717	74.1144	0	0	0	0	0	0	1.63488	0.27248	0	0	0	0	0	0	0	0.817439	0	5.99455	0	0	0	0	0.817439	0	0	0	0	0	0.27248
	1.5	1118	0	0	0	0	0	0	3.97878	0	0	0	0	0	0	0	0	0	15.1194	68.7003	0	0	0	0	0	0	1.85676	0.265252	0	0	0	0	0	0	0	0.795756	0	8.48806	0	0	0	0	0.795756	0	0	0	0	0	0
	2.5	1298.4	0	0	0	0.537634	0	0	4.03226	0	1.07527	0	0	0	0	0	0	0	10.4839	76.8817	0	0	0	0	0	0	2.68817	0.537634	0	0	0	0	0	0	0	0.806452	0	2.95699	0	0	0	0	0	0	0	0	0	0	0
	3.5	1477	0	0	0	0	0	0	7.10383	0	0	0	0	0	0	0	0	0	7.37705	73.4973	0	0	0	0	0	0	0.273224	0.273224	0	0	0	0	0	0	0	0.546448	0	2.18579	4.37158	1.0929	0	0	3.27869	0	0	0	0	0	0
	4.5	1654.9	0	0	0	0	0	0	3.41394	0	0	0	0	0	0	0	0	0	11.0953	76.3869	0	0	0	0	0	0	1.42248	0.284495	0	0	0	0	0	0	0	0.426743	0	0.995733	2.9872	0.142248	0	0	2.84495	0	0	0	0	0	0
	5.5	1833.9	0	0	0	0	0	0	4.26136	0	0	0	0	0	0	0	0	0	9.375	75.2841	0	0	0	0	0	0	2.55682	0	0	0	0	0	0	0	0	0.568182	0	1.70455	4.26136	0.568182	0	0	1.13636	0	0	0	0	0	0.284091
	6.5	2010.6	0	0	0	0	0	0	7.4359	0	0	0	0	0	0	0	0	0	11.7949	69.4872	0	0	0	0	0	0	1.02564	0	0	0	0	0	0	0	0	0.25641	0	0.512821	5.64103	0	0	0	3.84615	0	0	0	0	0	0
	7.5	2186.8	0	0	0	0	0	0	7.86106	0	0	0	0	0	0	0	0	0	13.1627	71.8464	0	0	0	0	0	0	1.82815	0.548446	0	0	0	0	0	0	0	0.182815	0	3.10786	0.548446	0	0	0	0.914077	0	0	0	0	0	0
	8.5	2364.9	0	0	0	0	0	0	8.75706	0	0	0	0	0	0	0	0	0	8.19209	76.2712	0	0	0	0	0	0	1.12994	0.847458	0	0	0	0	0	0	0	1.69492	0	1.41243	0.282486	0	0	0	1.12994	0	0	0	0	0	0.282486
	9.5	2544.9	0	0	0	0	0	0	6.469	0	0	0.269542	0	0	0	0	0	0	11.3208	74.9326	0	0	0	0	0	0	1.07817	0.269542	0	0	0	0	0	0	0	0.808625	0	1.07817	1.88679	0	0	0	1.88679	0	0	0	0	0	0
	10.5	2724.6	0	0	0	0	0	0	7.88382	0	0	0	0	0	0	0	0	0	10.166	73.029	0	0	0	0	0	0	1.65975	0	0	0	0	0	0	0	0	1.45228	0	3.11203	0.622407	0	0	0	1.86722	0	0	0	0	0	0.207469
	11.5	2904.4	0	0	0	0	0	0	6.10998	0	0	0.203666	0	0	0	0	0	0	11.609	68.0244	0	0	0	0	0	0	1.01833	0	0	0	0	0	0	0	0	1.42566	0	2.85132	5.49898	0	0	0	3.05499	0	0	0	0	0	0.203666
	12.5	3087.3	0	0	0	0	0	0	4.95283	0	0	0	0	0	0	0	0	0	10.8491	70.0472	0	0	0	0	0	0	0.235849	0.235849	0	0	0	0	0	0	0	0	0	0.707547	11.0849	0	0	0	1.65094	0	0	0	0	0	0.235849
	13.5	3271.9	0	0	0	0.251889	0	0	4.53401	0	0	0.503778	0	0	0	0	0	0	9.06801	73.0479	0	0	0	0	0	0	0.755668	0.503778	0	0	0	0	0	0	0	0	0	0.755668	7.80856	0.503778	0	0	2.267	0	0	0	0	0	0
	14.5	3448.2	0	0	0	0	0	0	3.58056	0	0	0.255754	0	0	0	0	0	0	9.46292	79.0281	0	0	0	0	0	0	1.02302	0.767263	0	0	0	0	0	0	0	0.255754	0	0.767263	4.09207	0	0	0	0.767263	0	0	0	0	0	0
	15.5	3624	0	0	0	0	0	0	4.22961	0	0	0	0	0	0	0	0	0	9.36556	80.0604	0	0	0	0	0	0	1.20846	0	0	0	0	0	0	0	0	0.60423	0	1.20846	2.71903	0	0	0	0.60423	0	0	0	0	0	0
	16.5	3799.9	0	0	0	0	0	0	5.86592	0	0	0	0	0	0	0	0	0	6.14525	77.095	0	0	0	0	0	0	0.558659	0.27933	0	0	0	0	0	0	0	1.39665	0	1.67598	6.14525	0	0	0	0.837989	0	0	0	0	0	0
	17.5	3976.5	0	0	0	0.251256	0	0	7.03518	0	0	1.25628	0	0	0	0	0	0	9.79899	72.6131	0	0	0	0	0	0	1.25628	0.251256	0	0	0	0	0	0	0	1.25628	0	1.00503	4.52261	0	0	0	0.753769	0	0	0	0	0	0
	18.5	4153.8	0	0	0	0	0	0	5.26316	0	0	0	0	0	0	0	0	0	9.80861	77.0335	0	0	0	0	0	0	1.43541	1.43541	0	0	0	0	0	0	0	1.67464	0	0.717703	2.63158	0	0	0	0	0	0	0	0	0	0
	19.5	4330.8	0	0	0	0.2457	0	0	6.38821	0	0	0.2457	0	0	0	0	0	0	8.35381	78.1327	0	0	0	0	0	0	1.7199	0.4914	0	0	0	0	0	0	0	1.9656	0	1.9656	0.2457	0	0	0	0.2457	0	0	0	0	0	0
	20.5	4508.9	0	0	0	0	0	0	7.05128	0	0	0	0	0	0	0	0	0	10.4701	75.4274	0	0	0	0	0	0	1.7094	0.641026	0	0	0	0	0	0	0	0.854701	0	1.7094	1.28205	0	0	0	0.854701	0	0	0	0	0	0
	21.5	4690	0	0	0	0.27933	0	0	7.5419	0	0	0.558659	0	0	0	0	0	0	12.2905	72.905	0	0	0	0	0	0	0.837989	0.837989	0	0	0	0	0	0	0	1.39665	0	1.67598	1.39665	0	0	0	0.27933	0	0	0	0	0	0
	22.5	4866.6	0	0	0	0.261097	0	0	3.91645	0	0	0.522193	0	0	0	0	0	0	10.705	78.0679	0	0	0	0	0	0	0.522193	1.04439	0	0	0	0	0	0	0	1.82768	0	2.34987	0.261097	0	0	0	0.522193	0	0	0	0	0	0
	23.5	5037.5	0	0	0	0.277008	0	0	4.15512	0	0	0	0	0	0	0	0	0	9.69529	75.3463	0	0	0	0	0	0	1.38504	0.554017	0	0	0	0	0	0	0	1.10803	0	1.38504	4.98615	0	0	0	1.10803	0	0	0	0	0	0
	24.5	5213.7	0	0	0	0	0	0	3.92157	0	0	0.280112	0	0	0	0	0	0	8.40336	69.4678	0	0	0	0	0	0	1.96078	1.12045	0	0	0	0	0	0	0	1.96078	0	2.80112	7.84314	0.280112	0	0	1.96078	0	0	0	0	0	0
	25.5	5394.1	0	0	0	0.3003	0	0	3.6036	0	0	0	0	0	0	0	0	0	5.40541	77.4775	0	0	0	0	0	0	0.600601	0.600601	0	0	0	0	0	0	0	1.5015	0	3.6036	6.00601	0	0	0	0.900901	0	0	0	0	0	0
	26.5	5575.4	0	0	0	0.493827	0	0	3.7037	0	0	0.493827	0	0	0	0	0	0	9.38272	75.5556	0	0	0	0	0	0	2.71605	0.987654	0	0	0	0	0	0	0	2.71605	0	2.22222	0.987654	0	0	0	0.740741	0	0	0	0	0	0
	27.5	5760.8	0	0	0	0.578035	0	0	4.91329	0	0.289017	0.289017	0	0	0	0	0	0	8.3815	75.7225	0	0	0	0	0	0	2.31214	2.31214	0	0	0	0	0	0	0	1.44509	0	1.7341	1.15607	0	0	0	0.867052	0	0	0	0	0	0
	28.5	5938.3	0	0	0	0.28169	0	0	5.35211	0.28169	0	0.28169	0	0	0	0	0	0	9.29577	65.0704	0	0	0	0	0	0	1.69014	1.12676	0	0	0	0	0	0	0	0.84507	0	3.38028	8.16901	0.28169	0	0	3.94366	0	0	0	0	0	0
	29.5	6111.3	0	0	0.280112	0.280112	0	0	3.92157	0	0	0	0	0	0	0	0	0	12.0448	68.3473	0	0	0	0	0	0	1.12045	0.840336	0	0	0	0	0	0	0	1.96078	0	4.48179	5.60224	0	0	0	0.840336	0	0	0	0	0	0.280112
	30.5	6285.7	0	0	0	0.246914	0	0	4.19753	0	0	0.493827	0	0	0	0	0	0	10.6173	67.9012	0	0	0	0	0	0	2.46914	0.987654	0	0	0	0	0	0	0	2.71605	0	3.7037	5.4321	0	0	0	1.23457	0	0	0	0	0	0
	31.5	6462.3	0	0	0	0.293255	0	0	6.15836	0	0	0.58651	0	0	0	0	0	0	10.8504	68.6217	0	0	0	0	0	0	3.22581	1.46628	0	0	0	0	0	0	0	0.58651	0	0.879765	6.15836	0	0	0	1.17302	0	0	0	0	0	0
	32.5	6641.8	0	0	0	0	0	0	5.08021	0	0.26738	0.26738	0	0	0	0	0	0	8.02139	74.3316	0	0	0	0	0	0	3.47594	1.60428	0	0	0	0	0	0	0	1.60428	0	1.3369	2.40642	0	0	0	1.60428	0	0	0	0	0	0
	33.5	6824.2	0	0	0	0	0	0	5.38244	0	0	0.566572	0	0	0	0	0	0	18.1303	64.8725	0	0	0	0	0	0	1.983	2.26629	0	0	0	0	0	0	0	3.11615	0	2.54958	1.13314	0	0	0	0	0	0	0	0	0	0
	34.5	7003.8	0	0	0	0	0	0	4.98615	0	0	1.10803	0	0	0	0	0	0	18.0055	63.7119	0	0	0	0	0	0	1.66205	2.77008	0.277008	0	0	0	0	0	0	1.66205	0	3.3241	1.38504	0	0	0	1.10803	0	0	0	0	0	0
	35.5	7187.4	0	0	0.254453	0.763359	0	0	2.79898	0	0	0.508906	0	0	0	0	0	0	19.3384	66.1578	0	0	0	0	0	0	2.79898	1.01781	0	0	0	0	0	0	0	1.27226	0	3.81679	0.254453	0	0	0	1.01781	0	0	0	0	0	0
	36.5	7365.6	0	0	0	0.27248	0	0	3.26975	0	0	0.27248	0	0	0	0	0	0	20.7084	60.218	0	0	0	0	0	0	2.7248	1.3624	0	0	0	0	0	0	0	1.63488	0	1.90736	5.99455	0.27248	0	0	1.3624	0	0	0	0	0	0
	37.5	7537.3	0	0	0.266667	0	0	0	2.66667	0.266667	0	0.8	0	0	0	0	0	0	27.4667	57.0667	0	0	0	0	0	0	2.4	2.13333	0	0	0	0	0	0	0	1.6	0	3.46667	1.06667	0.533333	0	0	0	0	0	0	0	0	0
	38.5	7713.9	0	0	0	0	0	0	1.71429	0	0	0	0	0	0	0	0	0	33.1429	51.4286	0	0	0	0	0	0	2	2.85714	0	0	0	0	0	0	0	2.28571	0	4.85714	1.42857	0	0	0	0.285714	0	0	0	0	0	0
PS2863-1	41.5	8243.6	0	0	0	0.196464	0	0	3.33988	0.196464	0	1.17878	0	0	0	0	0	0	42.4361	27.112	0	0	0	0	0.196464	0	4.91159	1.76817	0	0	0	0	0	0	0	1.57171	0	13.1631	0.982318	0	0	0	1.96464	0	0	0.392927	0	0	0
	45.5	8960.8	0	0	0	0	0	0	1.2012	0	0	1.8018	0	0	0	0	0	0	33.6336	19.5195	0	0	0	0	0	0	7.50751	8.10811	0	0	0	0	0	0	0	1.5015	0	18.9189	0.3003	0	0	0	7.50751	0	0	0	0	0	0
	49.5	9682.4	0	0	0	0	0	0	3.02198	0	0.274725	0.824176	0	0	0	0	0	0	31.3187	17.3077	0	0	0	0	0	0	9.34066	6.86813	0	0	0	0	0	0	0	1.37363	0	25.8242	1.0989	0	0	0	2.1978	0	0	0	0	0	0
	53.5	10161.2	0	0	0.529101	0	0	0	2.91005	0	0	0.26455	0	0	0	0	0	0	39.9471	16.9312	0	0	0	0	0	0	9.78836	5.82011	0	0	0	0	0.26455	0	0	2.38095	0	14.2857	4.2328	0	0	0	2.38095	0	0	0	0	0	0
	57.5	10414.5	0	0	0	0	0	0	1.20482	0	0	1.20482	0	0	0	0	0	0	33.1325	24.3976	0	0	0	0	0	0	12.3494	8.13253	0	0	0	0	0	0	0	2.10843	0	15.3614	1.50602	0.301205	0	0	0.301205	0	0	0	0	0	0
	61	10703.9	0	0	0	0	0	0	1.00671	0.33557	0	0.33557	0	0	0	0	0	0	45.302	14.4295	0	0	0	0	0	0	11.4094	7.04698	0	0	0	0	0	0	0	1.34228	0	15.4362	0.671141	0	0	0	2.34899	0	0	0	0	0	0
	65.5	11077.1	0	0	0.301205	0	0	0	1.80723	0	0	0.903614	0	0	0	0	0	0	40.0602	12.6506	0	0	0	0	0	0	8.43373	10.8434	0	0	0	0	0	0	0	0	0	20.4819	2.10843	0	0	0	2.40964	0	0	0	0	0	0
	69.5	11412.4	0	0	0	0	0	0	1.58228	0	0	0.949367	0	0	0	0	0	0	50	13.2911	0	0	0	0	0	0	10.443	5.37975	0	0	0	0	0	0	0	1.26582	0	5.37975	8.5443	0.632911	0	0	2.21519	0	0	0	0	0	0
	73.5	11749.3	0	0	0	0.571429	0	0	6.28571	0	0	0.571429	0	0	0	0	0	0	36.8571	13.4286	0	0	0	0	0	0	12.8571	8	0	0	0	0	0	0	0	1.71429	0	6	9.14286	1.14286	0	0	3.14286	0	0	0	0	0	0.285714
	77.5	12080.1	0	0	0	0.925926	0	0	3.39506	0	0	0	0	0	0	0	0	0	37.3457	10.4938	0	0	0	0	0	0	11.7284	12.037	0	0	0	0	0	0	0	4.01235	0	4.62963	5.24691	0.308642	0	0	8.95062	0	0	0	0	0	0
	82	12456	0	0	0	0.609756	0	0.304878	0.609756	0.304878	0	0.304878	0	0	0	0	0	0	38.4146	13.4146	0	0	0	0	0	0	22.8659	14.6341	0	0	0	0	0	0	0	2.13415	0	2.43902	0.609756	0	0	0	3.35366	0	0	0	0	0	0
	85.5	12741.8	0	0	0	0.600601	0	0	0	0	0	0.3003	0	0	0	0	0	0	16.8168	7.50751	0	0	0	0	0	0	23.4234	43.5435	0	0	0	0	0	0	0	3.6036	0	1.5015	0	0	0	0	2.7027	0	0	0	0	0	0
	89.5	13075.8	0	0	0	0	0	0	0.30303	0	0	0	0	0	0	0	0	0	16.3636	5.45455	0	0	0	0	0	0	25.1515	48.7879	0	0	0	0	0	0	0	1.21212	0	2.12121	0	0	0	0	0.606061	0	0	0	0	0	0
	93.5	13404	0	0	0	0	0	0	0	0	0	0.278552	0	0	0	0	0	0	16.9916	11.4206	0	0	0	0	0	0	28.4123	25.6267	0.278552	0	0	0	0	0	0	8.35655	0	7.52089	0	0	0	0	0.835655	0	0	0	0	0	0
	97.5	13736.1	0	0.78329	0	0.261097	0	0	0	0	0	0.261097	0	0	0	0	0	0	24.282	17.7546	0	0	0	0	0	0	26.1097	18.799	0	0	0	0	0	0	0	4.69974	0	5.48303	0	0	0	0	1.30548	0	0	0	0	0	0
	101	14027.6	0	0	0	0	0	0	0	0	0	0	0	0	0	0	0	0	2.71903	24.4713	0	0	0	0	0	0	47.432	3.02115	0.302115	0	0	0	0	0	0	1.81269	0	10.8761	0	0	0	0	9.36556	0	0	0	0	0	0
	104.5	14313.3	0	0.330033	0	1.9802	0	0	0	0	0	0	0	0	0	0	0	0	2.9703	12.2112	0	0	0	0	0	0	49.505	4.29043	0	0	0	0	0.330033	0	0	0.990099	0	6.27063	0.330033	0	0	0	19.4719	0	0	0	0	0	0.330033
	109	14471.8	0	0	0	1.2987	0	0	0	0	0	0	0	0	0	0	0	0	1.2987	11.6883	0	0	0	0	0	0	47.7273	0.974026	0	0	0	0	0	0	0	0	0	4.22078	0	0	0	0	32.4675	0	0	0	0	0	0
	112.5	14541.9	0	0	0	0.291545	0	0	0	0	0	0	0	0	0	0	0	0	2.33236	13.4111	0	0	0	0	0	0	34.6939	0	0	0	0	0	0	0	0	0	0	1.45773	0.291545	0	0	0	45.7726	0	0	0	0	0	1.74927
	116.5	14625.9	0	0	0	1.74419	0	0	0	0	0	0	0	0	0	0	0	0	1.16279	4.94186	0	0	0	0	0	0	18.314	0	0	0	0	0.290698	0	0	0	0	0	0.872093	2.03488	0	0	0	70.6395	0	0	0	0	0	0
	120.5	14711.1	0	0	0	0.311526	0	0	0	0	0	0	0	0	0	0	0	0.311526	0.934579	3.73832	0	0	0	0	0	0	0.934579	0.623053	0	0	0	0	0	0	0	0	0	0	1.55763	0	0	0	90.6542	0	0	0	0	0	0.934579
	124.5	14798.2	0	0	0	0	0	0	0	0	0	0	0	0	0	0	0	1.25392	0.31348	4.70219	0	0	0	0	0	0	0.626959	0.31348	0	0	0	0	0	0	0	0.940439	0	0.626959	1.5674	0	0	0	89.3417	0	0	0	0	0	0.31348
	128.5	14886	0	0.3663	0	0	0	0	0.3663	0	0	0	0	0	0	0	0	0	0.3663	6.95971	0	0	0	0	0	0.3663	2.5641	0.732601	0	0.3663	0	0	0	0	0	1.4652	0	0	4.3956	0.732601	0	0	81.3187	0	0	0	0	0	0
	132.5	14974.1	0	0	0	0	0	0	0.297619	0	0	0	0	0	0	0	0	0	1.78571	5.05952	0	0	0	0	0	0	7.44048	0.297619	0	0	0	0	0	0	0	0.297619	0	1.4881	7.14286	0	0	0	75.5952	0	0	0	0	0	0.595238
	136.5	15080.7	0	0	0	0	0	0	0	0	0	0	0	0	0	0	0	0	0.28169	0.56338	0	0	0	0	0	0	7.04225	0	0	0	0	0	0	0	0	0	0	0.28169	2.25352	0	0	0	89.2958	0	0	0	0	0	0.28169
	140.5	15585.2	0	0	0	0.330033	0	0	0	0	0	0	0	0	0	0	0	0	0	0.330033	0	0	0	0	0	0	5.61056	0	0	0	0	0	0	0	0	0	0	0	3.30033	0	0	0	89.769	0	0	0	0	0	0.660066
	144.5	16091.5	0	0	0	0	0	0	0	0	0	0.307692	0	0	0	0	0	0	0	4	0	0	0	0	0	0	3.69231	0.615385	0	0	0	0	0	0	0	0.307692	0	0.615385	3.38462	0	0	0	85.2308	0	0	0	0	0	1.84615
	148.5	16597.7	0	0	0	0	0	0	0	0	0	0	0	0	0	0	0	0	0	0.931677	0	0	0	0	0	0	1.5528	0	0	0	0	0	0	0	0	0	0	0.621118	0	0	0	0	94.4099	0	0	0	0	0	2.48447
	152.5	17108.8	0	0	0	1.78571	0	0	0	1.78571	0	0	0	0	0	0	0	1.78571	1.78571	3.57143	0	0	0	0	0	0	0	0	0	0	0	0	0	0	0	1.78571	0	0	3.57143	0	0	0	83.9286	0	0	0	0	0	0
	156.5	17623.4	0	0	0	0	0	0	0.311526	0.311526	0	0	0	0	0	0	0	0	1.24611	3.11526	0	0	0	0	0	0	2.80374	0.623053	0	0	0	0	0	0	0	0	0	1.55763	13.3956	0.623053	0	0	76.0125	0	0	0	0	0	0
	160.5	18131.7	0	0	0	0.970874	0	0	0	0	0	0.323625	0	0	0	0	0	0	0.323625	4.20712	0	0	0	0	0	0	0	0	0	0	0	0	0	0	0	0.323625	0	1.2945	18.123	0.323625	0	0	74.11	0	0	0	0	0	0
	164.5	18687.1	0	3.2	0.8	3.2	0	0	0	0	0	0	0	0	0	0	0	0	0.8	20.8	0	0	0	0	0	0	0	5.6	0	0	0	0	0	0	0	3.2	0	4.8	4.8	0	0	0	52.8	0	0	0	0	0	0
	169.5	19936.1	0	1.66667	0	18.3333	0	0	0	0	0	0	0	0	0	0	0	0	1.11111	43.3333	0	0	0	0	0	0	2.22222	18.8889	0	0	0	0	0.555556	0	0	5	0.555556	5	0.555556	0	0	0	2.77778	0	0	0	0	0	0
	174.5	20497.1	0	0	0	40.7407	0	0	0	0	0	0	0	0	0	0	0	0	0	25.9259	0	0	0	0	3.7037	0	0	11.1111	0	0	0	0	0	0	0	7.40741	0	7.40741	0	0	0	0	3.7037	0	0	0	0	0	0
	178.5	20838.1	0	1.66667	0	25	0	0	0	0	0	0	0	0	0	0	0	0	1.66667	50	0	0	0	0	0	0	0	15	0	0	0	0	0	0	0	1.66667	0	5	0	0	0	0	0	0	0	0	0	0	0
	183.5	21266	0	5.55556	0	18.5185	0	0	1.85185	3.7037	0	0	0	0	0	0	0	0	0	40.7407	0	0	0	0	0	0	1.85185	12.963	0	0	0	0	1.85185	0	0	3.7037	0	5.55556	0	0	0	0	3.7037	0	0	0	0	0	0
[truncated: 20 more columns]

## Sheet: Recmat_n1776_MSM55-712
Core	Depth (cm)	Age (cal. year BP)	min_SST_winter (°C)	mean_SST_winter (°C)	max_SST_winter (°C)	min_SSS_winter (psu)	mean_SSS_winter (psu)	max_SSS_winter (psu)	min_SST_summer (°C)	mean_SST_summer (°C)	max_SST_summer (°C)	min_SSS_summer (psu)	mean_SSS_summer (psu)	max_SSS_summer (psu)	min_Sea-ice cover (month/yr)	mean_Sea-ice cover (month/yr)	max_Sea-ice cover (month/yr)	min_Productivity (gC/m²yr)	mean_Productivity (gC/m²yr)	max_Productivity (gC/m²yr)
MSM5/5-712-2	10.5	349.5	-0.22	0.851682	1.5	34.76	34.9116	34.99	1.07	3.23549	4.93	32.95	33.9723	34.79	1.22	2.01491	3.94	124.96	139.49	155.44
	14.5	604.4	-1.08	1.4766	5.38	34.55	34.9206	35.06	1.07	3.85444	8.11	32.52	33.9925	34.87	0	1.49716	3.94	129.99	151.935	202.14
	18.5	861.1	-1.88	0.0205311	1.37	33.87	34.6328	34.99	0.51	2.75388	4.93	32.52	33.7329	34.79	1.22	3.53529	8.6	81.24	131.151	156.13
	22.5	1108	-1.5	0.418273	1.79	32.49	33.9164	34.98	4.92	7.48854	11.17	32.01	33.4551	34.52	0.36	1.40287	2	144.19	172.941	248.15
	26.5	1343	-1.73	-0.285057	1.37	34.63	34.9638	35.3383	1.07	1.99313	4.93	31.52	32.7029	34.4	1.22	5.61512	8.34	92.12	127.327	155.44
	30.5	1576.3	-1.08	0.929326	1.97	34.55	34.8749	35.01	1.21	3.4091	5.73	32.52	33.8364	34.92	0.02	1.99467	5.22	138.36	148.827	160.92
	34.5	1785.1	-1.73	1.20898	4.98	34.8232	34.9718	35.3383	1.07	3.86241	9.11	32	33.7373	34.79	0	2.78277	8.58	61.15	146.5	255.2
	38.5	1986.2	0.09	1.43185	4.98	34.8232	34.9097	34.99	1.07	3.85804	9.11	32.95	33.9829	34.79	0	2.21568	5.22	129.99	155.175	255.2
	42.5	2194.6	-1.72	0.365878	2.79	34.54	34.8461	35.0811	1.58	2.84381	5.93	32.16	33.4138	34.96	0.12	5.03551	11.34	61.11	134.923	164.07
	46.5	2399.5	-1.88	0.58365	1.5	33.87	34.7752	34.99	0.51	3.1918	4.93	32.95	34.021	34.79	1.22	2.93728	8.6	81.24	132.144	155.44
	50.5	2594.2	1.17	1.70902	2.79	34.62	34.8948	35.05	1.21	4.07634	5.93	33.05	34.1666	34.96	0.12	1.74023	5.22	140.11	152.998	175.55
	54.5	2794.9	-1.08	1.10265	5.13	34.55	34.857	35.12	1.58	4.29316	9.86	32.52	33.8979	35.09	0	1.95044	5.22	144.8	158.43	185
	58.5	2989.8	0.52	1.20753	1.54	34.54	34.8446	34.99	1.21	3.31623	4.97	33.05	33.9537	34.79	0.36	3.70238	11.34	137.7	146.305	158.68
	62.5	3212	-1.08	1.03375	1.79	34.55	34.8715	35	1.58	4.21899	5.23	32.52	34.1599	34.82	0.36	1.2073	2.3	138.36	145.231	156.13
	66.5	3442.8	1.17	2.09559	4.28	34.79	34.9053	35.08	1.21	4.77012	6.4	33.05	34.3213	34.96	0.12	1.10058	5.22	140.11	148.824	164.07
	70.5	3672.2	0.09	1.66449	5.38	34.8232	34.9651	35.06	1.07	4.16712	8.11	32.95	34.1961	34.87	0	1.43052	3.94	129.99	150.615	202.14
	74.5	3911.5	-1.72	0.74948	2.79	34.55	34.9464	35.0811	1.58	3.74585	5.93	32.16	33.7829	34.96	0.02	2.38261	8.34	61.11	137.198	164.07
	78.5	4146.1	0.09	1.19276	1.79	34.8232	34.9125	34.98	1.07	3.29367	5.23	32.95	33.8406	34.52	0.36	2.28272	5.22	129.99	143.934	155.44
	82.5	4378.5	-1.95	0.712111	1.79	33.19	34.1904	34.89	-0.33	3.05068	5.23	32.48	33.3752	34.52	0.36	4.77282	10.06	89.22	124.971	149.15
	86.5	4612.3	-1.08	0.996872	1.5	34.55	34.9084	34.98	1.07	4.0084	4.93	32.52	34.0059	34.4	1.22	1.62917	3.94	129.99	151.727	156.13
	90.5	4848.2	-1.08	1.49132	4.17	34.55	34.8965	34.99	1.58	4.3278	5.87	32.52	34.0933	34.78	0.9	1.34825	2.3	148.03	160.007	186.13
	94.5	5077.5	0.09	1.09584	1.5	34.8232	34.9372	34.99	1.07	3.34703	4.93	32.95	33.9689	34.79	1.22	2.27822	5.22	129.99	142.193	155.44
	98.5	5238.1	0.85	1.56968	2.79	33.28	34.6227	35.05	1.21	4.06756	5.93	32.78	33.8725	34.96	0.12	2.63728	7.14	104.357	141.879	164.07
	102.5	5392.9	-1.72	2.61224	5.38	34.83	34.9973	35.0811	1.62	5.33279	9.11	32.16	34.1844	34.87	0	1.61021	8.34	61.11	161.583	255.2
	106.5	5550.7	-1.72	0.783287	4.83	32.74	34.1788	35.1	1.62	4.36114	7.46	32.16	33.3427	34.87	0	4.18706	8.34	61.11	138.523	190.968
	110.5	5710	1.17	1.48173	1.79	34.79	34.8985	34.98	1.21	4.14543	5.23	33.05	34.1776	34.82	0.36	1.59218	5.22	138.36	144.141	149.15
	114.5	5860.1	-1.72	1.60213	5.38	34.89	34.9944	35.0811	1.21	3.89149	8.11	32.16	33.7825	34.87	0	3.2348	8.34	61.11	139.591	202.14
	118.5	6016.2	1.17	2.23029	5.38	34.79	34.9164	35.06	1.21	4.54457	8.11	33.05	34.1342	34.87	0	1.54231	5.22	140.11	156.178	202.14
	122.5	6173.2	0.09	1.19822	1.79	34.8232	34.916	34.98	1.07	3.96721	5.23	32.95	34.0616	34.52	0.36	1.64831	3.94	129.99	146.933	155.44
	126.5	6326.5	-1.08	0.517255	1.5	34.55	34.8417	35	1.21	3.41592	5.13	32.52	33.864	34.79	0.14	1.895	5.22	138.36	145.529	156.13
	130.5	6475.5	0.09	1.60133	4.98	34.8232	34.8993	34.99	1.07	3.7532	9.11	32.95	33.8731	34.79	0	2.35849	5.22	129.99	157.728	255.2
	134.5	6631.2	1.5	2.2509	4.28	34.79	34.9523	35.08	3.81	5.18203	6.4	34.15	34.5283	34.92	0.02	0.499019	1.22	144.19	151.15	160.92
	138.5	6778.1	1.17	2.53606	5.38	34.89	34.9818	35.06	1.21	4.70334	8.11	33.05	34.3064	34.87	0	1.53569	5.22	138.36	160.983	202.14
	142.5	6905.8	0.09	1.03229	1.5	34.8232	34.9397	34.99	1.07	3.45769	4.93	32.95	34.0175	34.79	1.22	2.21769	5.22	129.99	143.098	155.44
	146.5	7020.9	1.17	2.03317	4.28	34.79	34.9096	35.08	1.21	4.36916	6.4	33.05	34.1674	34.85	0.32	1.4388	5.22	140.11	147.041	152.97
	150.5	7136.3	0.09	1.93184	4.28	34.8232	34.9496	35.1	1.07	4.38149	5.73	32.95	34.2683	34.92	0.02	1.07792	3.94	129.99	148.062	160.92
	154.5	7252.7	0.02	1.13643	1.79	31.68	33.8576	34.87	4.27	5.91431	12.48	30.68	33.3482	34.52	0.36	2.983	7.14	104.357	153.47	253
	158.5	7368.4	-0.54	0.751893	1.5	34.78	34.8999	34.99	1.07	3.2778	5.08	32.95	33.988	34.79	0.14	2.28359	5.22	129.99	139.446	148.03
	162.5	7483.9	0.09	1.23436	1.97	33.28	34.5754	35.01	1.07	4.19856	5.73	32.78	33.8841	34.92	0.02	2.3325	7.14	104.357	137.875	160.92
	165.5	7568.9	0.09	2.54081	4.98	34.8232	34.941	35.08	1.07	5.1513	9.11	32.95	34.2936	34.85	0	1.25701	3.94	129.99	166.812	255.2
	170.5	7709.8	0.85	1.71027	3.31	33.28	34.344	34.89	1.21	5.73173	14.43	32.45	33.4553	34.52	0	2.57816	7.14	104.357	169.179	319.376
	174.5	7799.7	-1.68	0.366544	1.54	33.1	34.3751	34.79	1.62	3.49044	4.97	32.51	33.5797	34.37	0.36	4.88503	11.34	113.65	148.222	175.55
	178.5	7888.2	-1.82	0.854692	1.79	33.28	34.4725	34.87	2.02	4.37006	5.23	31.7	33.6148	34.52	0.36	3.05674	7.72	92.12	134.38	175.55
	182.5	7978.9	1.5	2.50132	4.28	34.79	34.9454	35.1	3.81	5.13871	6.4	34.15	34.4621	34.85	0.32	0.520263	1.22	144.19	149.848	158.22
	186.5	8069.5	-1.3	0.658253	1.58	33.51	34.6583	34.98	1.21	3.87595	5.22	33.05	34.0268	34.82	0.36	2.46878	5.22	130.43	140.992	151.284
	190.5	8158.2	1.54	2.83229	4.41	33.5	34.7096	35.1	4.97	6.81109	14.43	32.45	34.1748	34.68	0	0.288962	0.36	144.19	178.086	319.376
	194.5	8255.8	-1.68	-0.151404	1.54	33.1	34.3491	34.79	-0.12	2.97617	4.97	32.4	33.4703	34.26	0.36	5.6156	11.34	113.65	143.031	174.31
	198.5	8351	1.5	3.33197	5.38	34.79	35.0063	35.1	3.81	5.53886	8.11	34.15	34.5008	34.87	0	0.487994	1.22	148.03	161.565	202.14
	202.5	8444.9	-1.78	-0.310048	1.54	33.1	34.1963	34.79	0.55	3.27414	4.97	32.51	33.3942	34.37	0.36	4.63935	9.78	113.65	142.667	175.55
	206.5	8539.8	-0.76	2.18081	4.28	34.63	34.8866	35.1	3.82	5.18909	6.4	34.15	34.4651	34.85	0.32	0.5566	1.68	144.19	154.391	174.31
	210.5	8634.6	-1.95	0.42679	1.79	33.19	34.5059	34.89	-0.33	3.20782	5.23	32.48	33.7629	34.52	0.36	3.158	10.06	89.22	141.538	174.31
	214.5	8730.4	0.85	2.30503	4.28	33.28	34.3988	35.1	4.27	6.59767	14.43	32.45	33.8409	34.64	0	1.43907	7.14	104.357	170.465	319.376
	218.5	8802.3	-1.17	0.389421	1.79	31.06	32.9632	34.87	4.9	9.88446	14.87	28.38	32.0654	34.52	0.36	1.62043	3.62	144.19	235.08	312.9
	222.5	8871.9	0.85	2.3233	4.6	32.76	33.9383	34.87	4.27	8.56837	16.05	32.19	33.3549	34.52	0	1.52546	7.14	104.357	218.574	429.93
	226.5	8941.6	-1.88	-0.39065	1.37	33.34	34.2516	34.98	0.51	3.22241	8.49	32.52	33.3192	34.4	1.22	3.59146	8.6	81.24	139.838	201.86
	230.5	9011.2	0.85	2.10644	3.33	33.169	34.0618	34.87	4.27	6.53795	14.43	32.35	33.4345	34.52	0	2.50135	7.14	93.42	162.825	319.376
	234.5	9083.3	-0.28	1.22604	3.31	31.56	33.0657	34.87	4.27	9.87905	14.43	29.59	32.1211	34.52	0	2.53163	7.14	104.357	224.77	319.376
	238.5	9154.8	-1.68	0.965865	1.79	33.1	34.2777	34.87	3.31	4.64479	5.23	32.61	33.8382	34.52	0.36	2.51253	7.14	104.357	139.743	175.55
	242.5	9225.8	-0.3	0.448233	1.79	31.4	32.5148	34.87	4.27	10.1764	14.52	29.33	31.274	34.52	0.36	3.01563	7.14	104.357	233.567	310.64
	246.5	9296.4	0.52	1.08328	1.54	33.28	34.3916	34.79	1.62	4.0834	4.97	32.78	33.819	34.37	0.36	4.39113	11.34	104.357	149.545	175.55
	250.5	9367.1	-1.68	-0.0465469	1.79	31.83	33.1339	34.87	3.58	6.98866	12.46	30.51	32.5499	34.52	0.36	4.05926	7.14	104.357	147.561	253
	254.5	9438.1	-1.68	1.39053	3.31	33.1	34.2773	34.87	3.58	6.5314	14.43	32.45	33.7657	34.52	0	1.36271	6.18	113.65	178.955	319.376
	258.5	9509	-1.95	0.813213	1.79	33.19	34.2062	34.87	-0.33	3.93777	5.23	32.48	33.7338	34.52	0.36	3.52825	10.06	89.22	133.854	175.55
	262.5	9579.3	-1.68	0.764197	2.07	33.1	34.107	34.79	1.62	3.93241	4.97	32.61	33.5013	34.37	0.36	4.82718	11.34	113.65	150.355	175.55
	266.5	9649.5	-1.68	0.0841239	1.54	31.83	33.3508	34.79	3.31	5.6075	12.46	30.51	32.6736	34.26	0.36	4.03909	7.14	104.357	149.461	253
	270.5	9718.8	-0.28	0.955194	1.79	31.5544	33.4661	34.87	4.9	8.7287	14.86	29.59	32.6165	34.52	0.36	1.18441	2.74	144.19	219.207	312.9
	274.5	9788.6	-1.68	0.410108	1.54	31.56	33.7865	34.79	1.62	5.72135	13.45	29.59	32.933	34.37	0.36	3.99954	11.34	113.65	181.37	310.64
	278.5	9859.2	-1.68	1.07197	3.31	33.1	34.195	34.79	1.62	5.75568	14.43	32.45	33.5531	34.37	0	3.42697	11.34	113.65	178.786	319.376
	282.5	9933.2	-1.68	0.50482	3.33	33.1	33.4816	34.79	3.31	4.09262	4.97	32.35	32.944	34.26	0.36	5.49558	7.14	93.42	114.393	149.15
	290.5	10082.5	-1.5	0.326011	1.37	32.49	34.1592	34.99	1.07	5.92537	11.17	32.01	33.3908	34.79	1.22	1.97658	3.94	129.99	153.463	201.86
	298.5	10230.7	0.02	0.653257	1.54	31.68	32.986	34.79	4.23	7.38658	12.48	30.51	32.2295	34.26	0.36	4.46234	7.14	97.3167	165.262	253
	306.5	10381.5	-1.08	0.19777	1.37	34.55	34.8189	34.99	1.37	3.54444	5.08	32.52	33.9988	34.79	0.14	1.51655	2.64	124.96	142.81	156.13
	314.5	10534.6	-1.5	1.38134	3.31	32.49	33.8738	34.92	4.92	9.18293	14.43	32.01	33.2383	34.52	0	0.828461	1.86	144.19	204.106	319.376
	322.5	10699.2	-1.84	-1.50708	-1	29.3634	32.4735	34.76	-0.8	0.927953	4	29.67	30.8439	33.16	8	9.3071	11.22	68.78	92.6505	115.54
	330.5	11046.2	-1.78	-0.358237	3.31	33.1	33.7405	34.62	0.55	4.63533	14.43	32.45	33.0404	34.37	0	5.22194	9.78	113.65	161.551	319.376
	338.5	11459.5	-1.68	0.209138	1	33.1	33.6534	34.57	3.31	4.26815	4.96	32.61	33.0412	34.11	2.14	5.16456	7.14	97.3167	123.263	155.85
	346.5	11869.3	-1.78	-1.01275	1.39	33.1	33.9875	34.62	-0.03	2.31985	4.9	32.4	33.0768	34.37	1.32	6.86099	9.88	113.65	139.826	175.55
	354.5	12168.4	-1.78	-0.754069	0.77	31.5544	32.9639	34.22	0.55	5.873	14.86	30.38	32.1616	32.9	1.21	5.83339	9.78	97.3167	164.494	312.9
	362.5	12371	-1.18	-0.470381	0.77	31.4434	32.1835	33.28	3.97	9.3777	13.4	29.28	30.4808	32.74	0.4	3.36883	7.14	97.3167	267.142	376.15
	370.5	12567.9	-0.51	-0.409922	-0.28	31.2	31.6318	32.23	12.23	12.6044	13.45	28.94	29.6037	30.36	2.74	3.05754	3.36	268.02	319.19	368.15
	378.5	12765.1	-0.95	0.238611	3.61	31.97	32.2992	32.78	9.49	12.1204	16.34	29.9	30.8914	32.34	0	2.2358	3.39	194.38	269.609	334.75
	386.5	12961.6	-0.8972	-0.201904	0.37	31.55	32.1916	33.8104	4.91	11.7457	14.59	30.28	30.9812	32.19	0.26	2.39472	3.62	170.675	254.56	282.91
	394.5	13156.5	0.17	2.74695	4.55	31.81	33.2561	34.7	4.43	12.156	17.57	30.53	32.4257	34.31	0	0.797789	2.62	233.78	297.147	418.91
	402.5	13353.7	-0.51	-0.351348	-0.15	31.97	32.0996	32.23	10.42	12.1008	12.57	29.9	30.2176	30.36	3.13	3.26482	3.39	268.02	280.57	334.75
	410.5	13552.7	-0.51	-0.318596	-0.15	31.97	32.1198	32.23	12.42	12.4787	12.57	30.22	30.2924	30.36	3.13	3.23993	3.36	268.02	268.02	268.02
	418.5	13750.1	-0.69	-0.473868	-0.3	30.8621	31.569	32.23	12.06	12.3156	12.5	28.57	29.4898	30.36	3	3.13159	3.36	268.02	326.57	376.48
	426.5	13913	-0.53	-0.382129	-0.15	31.87	32.0626	32.23	12.37	12.47	12.57	30.22	30.3166	30.41	3.13	3.27853	3.46	251.93	265.027	268.02
	434.5	13934.3	-0.52	-0.423815	-0.3	31.82	32.0352	32.23	10.42	12.0888	12.57	29.9	30.2427	30.43	3.13	3.27961	3.39	251.93	278.597	334.75
	442.5	13955	-0.53	-0.378699	-0.15	31.87	32.049	32.23	10.42	12.0511	12.5	29.9	30.238	30.41	3.21	3.32764	3.46	251.93	277.77	334.75
	450.5	13980.8	-0.53	-0.436823	-0.34	31.87	32.0175	32.12	10.42	12.1038	12.57	29.9	30.2688	30.41	3.13	3.32709	3.46	251.93	276.583	334.75
	458.5	14006.9	-0.53	-0.405743	-0.29	31.87	32.0338	32.13	10.42	12.0556	12.5	29.9	30.2563	30.41	3.28	3.34808	3.46	251.93	278.332	334.75
	466.5	14033.1	-1.85	-0.784467	-0.34	31.87	32.5665	34.17	5.27	10.1448	12.46	29.9	30.7435	31.62	1.22	3.14567	4.46	148.59	240.629	334.75
	474.5	14059.5	-0.51	-0.276946	0.11	31.97	32.34	33.39	5.32	10.6074	12.5	29.9	30.6532	32.34	3.28	3.38529	3.62	166.99	260.448	334.75
	482.5	14085.8	-1.65	-1.06007	0.11	31.98	32.9858	33.8104	0.56	4.19919	7.46	27.84	31.1702	32.76	3.62	5.55719	9.86	77.98	150.893	190.968
	490.5	14112	-1.5	-0.564614	0.11	31.98	32.6374	33.39	2.99	8.02659	12.46	29.9	30.8593	32.34	3.28	4.45197	6.94	129.8	221.419	334.75
	500.5	14144.8	-1.83	-1.06595	0.11	31.94	32.836	33.8104	0.56	4.83485	7.46	27.84	31.278	32.54	3.62	5.49245	9.86	77.98	156.426	192.32
	507.5	14167.8	-1.5	-0.86726	-0.38	31.06	32.4122	33.8104	2.99	7.69929	10.42	28.33	30.3058	32.13	3.39	4.46082	6.94	129.8	251.814	334.75
	514.5	14190.6	-1.86	-1.11665	0.39	32.26	33.0388	33.34	-0.49	4.43102	10.16	30.69	31.7297	32.79	1.4	6.11929	11.92	65.1	134.547	201.86
	521.5	14213.8	-1.86	-0.908118	0.39	31.06	32.9006	33.34	-0.49	5.52959	10.12	28.33	31.2766	32.79	1.42	5.56876	11.92	65.1	170.762	276.96
	528.5	14236.7	-1.74	-0.860463	1.39	32.24	33.2147	34.92	-0.91	5.00811	12.45	30.3	31.533	34.35	1.22	5.72416	11.46	68.65	160.671	268.02
	536.5	14262.6	-1.84	-1.3496	0.39	32.8713	33.6526	34.76	-0.91	2.00996	8.49	31.16	32.0686	33.16	1.42	7.90305	11.46	68.65	119.408	201.86
	542.5	14282.3	-1.88	-0.82191	1.37	32.9	33.7007	34.98	-0.91	3.39663	9.77	31.16	32.4897	34.4	1.22	6.13357	11.46	68.65	135.806	248.15
	549.5	14305.5	-1.88	-1.75244	-1.5	32.8713	33.7024	34.76	-0.49	0.814712	2.99	30.69	32.1266	33.44	6.94	9.09611	11.92	65.1	100.575	129.8
	556.5	14328.7	-1.84	-1.49274	-0.55	29.3634	32.4563	34.76	-0.91	0.636782	5.16	29.67	30.9072	33.16	4.22	9.25453	11.46	68.65	92.0333	142.47
	563.5	14351.6	-1.86	-1.27213	-0.28	32.26	32.8229	33.31	-0.49	6.7929	11.17	30.69	31.6864	32.57	1.4	4.74505	11.92	65.1	157.626	248.15
	570.5	14374.3	-1.88	-0.782955	1.39	32.26	33.503	34.92	0.51	4.6983	10.16	31.17	32.5589	34.35	1.22	4.62247	8.6	81.24	141.582	201.86
	577.5	14397.6	-1.84	-1.4796	-0.55	29.3634	33.1006	34.76	-0.91	0.944549	5.16	29.67	31.3932	33.16	4.22	8.85737	11.46	68.65	99.7532	142.47
	585.5	14423.8	-1.88	-1.37472	0.39	32.8713	33.5564	34.76	-0.43	2.53499	8.49	31.17	32.3474	33.44	1.42	7.09605	10.24	81.24	124.444	201.86
	593.5	14449.9	-1.88	-0.930097	1.39	32.26	33.4601	34.92	0.51	4.37115	10.16	31.17	32.4505	34.35	1.22	5.05451	8.6	81.24	137.796	201.86
	601.5	14475.6	-1.84	-0.488256	0.81	30.4	32.3981	34.76	-0.43	7.06273	15.73	24.59	30.1002	33.16	0.04	4.10866	10.24	92.63	267.825	556.03
	608.5	14498.3	-1.54	3.54831	6.38	30.51	34.0053	35.19	0.93	8.56948	13.93	28	33.373	35.08	0	2.42791	10.62	47.83	190.544	257.54
	616.5	14524.7	-1.84	-1.2888	0.29	31.15	32.9034	34.76	-0.58	5.17168	15.68	29.86	31.1843	33.16	0.04	6.14098	11.5	51.14	151.327	316.56
	624.5	14550.8	1.83	4.84712	6.72	32.75	34.0347	35.12	9.54	14.3841	17.68	31.86	33.5808	35.01	0	0	0	200.17	263.281	304.04
	632.5	14577.2	-1.5	0.146033	1.87	31.68	32.9682	34.92	2.99	9.58428	14.87	30.16	31.5069	34.35	0	3.16828	6.94	129.8	227.786	319.376
	640.5	14603.4	-1.5	-0.560815	-0.29	31.97	32.2407	33.1162	2.99	10.3456	12.5	29.9	30.346	31.17	3.28	3.92762	6.94	129.8	263.541	334.75
	648.5	14629.5	-1.3	-0.336014	0.52	30.52	32.2961	33.57	3.44	6.93187	14.69	22.32	29.5024	32.38	0.26	2.71207	4.22	139.34	254.537	556.03
	656.5	14659.3	-1.83	-1.02724	0.11	31.98	32.7585	33.39	1.42	4.75144	10.38	29.9	31.488	32.38	3.39	5.31575	7.64	127.8	176.349	334.75
	664.5	14852.7	-1.88	-1.25473	0.39	32.23	33.0325	33.87	0.51	3.17172	8.49	31.17	32.3026	33.44	1.42	6.71952	8.6	81.24	125.038	201.86
	672.5	15453.6	-1.74	-1.15731	0.39	31.97	33.0445	33.69	-0.91	4.80756	9.77	31.16	31.534	32.79	1.4	5.53791	11.46	68.65	151.609	248.15
	680.5	16311.7	-1.5	-0.794826	0.11	32.04	33.0211	33.65	2.99	5.5641	10.42	29.9	31.734	32.9	3.39	4.61248	6.94	129.8	186.48	334.75
	688.5	17162.7	-1.79	-1.07834	-0.38	31.98	32.8892	33.69	-0.91	4.34848	10.38	29.9	30.697	31.41	3.39	6.89366	11.5	51.14	171.767	334.75
	696.5	17965.4	-1.88	-1.00462	1.39	32.91	33.4256	34.92	0.51	3.31801	5.32	31.17	32.0933	34.35	1.22	5.8003	8.6	81.24	132.103	166.99
	704.5	18764.5	-1.74	-0.187507	1.39	31.15	33.5777	34.98	-0.91	4.99536	15.68	29.86	32.1065	34.4	0.04	4.73044	11.46	68.65	157.357	316.56
	712.5	19568.1	0.37	1.28815	2.85	31.22	31.874	32.25	14.47	15.2801	16.33	30.02	31.0852	31.64	0	0.37726	1.67	278.83	293.223	316.56
	720.5	20224.9	0.02	0.0851766	0.22	31.57	31.6435	31.76	12.48	13.8386	14.94	30.14	30.8749	31.59	0.26	1.65735	3.03	253	279.24	323.38
	728.5	20652.7	0.19	3.04477	6.79	31.59	32.5594	34.6	13.4	15.441	17.94	30.48	31.9546	33.85	0	0.474457	2.08	276.02	286.607	299.34
	736.5	21081.3	0.22	3.37335	4.78	31.59	32.3638	32.76	13.51	16.3536	17.94	31.59	31.9353	32.23	0	0.0464798	0.26	276.02	314.091	429.93
	744.5	21506.2	0.19	0.792013	2.85	31.59	31.8484	32.25	13.51	14.8059	16.33	30.48	31.0304	31.64	0	0.674587	2.08	275.77	280.331	295.33
	752.5	21936.5	0.22	1.23329	2.4	31.15	31.5926	32.15	13.51	15.3129	15.92	29.86	30.8771	31.59	0	0.0537449	0.26	276.02	296.322	316.56
	760.5	22359.7	-1.5	0.260632	1.96	30.6893	31.6479	32.69	6.77	12.9977	15.39	29.81	31.0649	32.18	0	1.65742	7.36	95.02	240.964	282.33
	768.5	22685.1	0.58	2.33565	4.36	32.15	32.3603	32.69	14.47	15.3268	16.33	31.57	31.8447	32.24	0	0.00436711	0.02	278.83	308.887	405.39
	776.5	22925.4	1.83	4.20599	6.33	32.44	32.9374	34.26	13.11	16.1347	17.94	31.91	32.2835	33.02	0	0	0	281.202	322.471	429.93

## Sheet: Recmat_n1776_PS2863
Core	Depth (cm)	Age (cal. year BP)	min_SST_winter (°C)	mean_SST_winter (°C)	max_SST_winter (°C)	min_SSS_winter (psu)	mean_SSS_winter (psu)	max_SSS_winter (psu)	min_SST_summer (°C)	mean_SST_summer (°C)	max_SST_summer (°C)	min_SSS_summer (psu)	mean_SSS_summer (psu)	max_SSS_summer (psu)	min_Sea-ice cover (month/yr)	mean_Sea-ice cover (month/yr)	max_Sea-ice cover (month/yr)	min_Productivity (gC/m²yr)	mean_Productivity (gC/m²yr)	max_Productivity (gC/m²yr)
PS2863-2BC	0.5	936	-1.39	0.866363	4.22	33.76	34.644	35.09	2.63	4.27463	7.78	30.93	32.6289	35.01	0	4.83197	9	61.38	116.654	170.03
	1.5	1118	-1.39	0.680414	4.22	33.76	34.6708	35.09	2.63	4.28322	7.78	30.93	32.6425	35.01	0	5.29469	9	61.38	107.897	170.03
	2.5	1298.4	-1.39	1.04589	4.98	33.05	34.4909	35.05	2.63	4.80703	8.99	31.71	33.4678	34.96	0	3.47201	8.58	61.38	150.06	235.52
	3.5	1477	-1.85	-0.625851	1.98	34.16	34.4856	34.83	1.62	2.23546	3.92	32.51	33.1024	34.43	2.2	6.44498	11.34	124.87	139.209	158.68
	4.5	1654.9	0.18	2.17738	5.13	34.54	34.923	35.12	1.62	5.8342	9.86	33.4	34.684	35.09	0	2.01227	11.34	158.68	166.087	185
	5.5	1833.9	-1.78	1.11555	5.13	34.22	34.7266	35.12	0.55	4.65781	9.86	32.9	34.2066	35.09	0	4.57238	11.34	134.71	155.326	185
	6.5	2010.6	-1.02	-0.419715	0.18	34.69	34.7657	34.81	2.77	3.85015	5.58	34.13	34.3573	34.84	0.14	1.99722	3.94	130.43	141.924	162.55
	7.5	2186.8	-1.39	1.61991	4.28	34.69	34.9452	35.08	2.63	5.24574	6.4	31.71	34.275	34.96	0.02	1.95915	8.58	61.38	139.585	164.07
	8.5	2364.9	-1.74	-0.282911	1.97	34.27	34.6775	35.01	-0.04	3.48821	6.25	31.71	32.9305	34.92	0.02	3.74297	8.58	61.38	132.667	161.39
	9.5	2544.9	-1.36	1.54844	5.13	34.39	34.8479	35.12	2.17	5.23064	9.86	31.6	34.1074	35.09	0	1.65801	5.42	130.43	156.203	185
	10.5	2724.6	-1.74	0.470319	5.13	34.27	34.6668	35.12	-0.04	4.36726	9.86	31.72	33.362	35.09	0	2.51907	6.06	141.2	157.888	185
	11.5	2904.4	-0.5	1.2157	5.13	34.69	34.8676	35.12	2.77	5.05311	9.86	34.13	34.4971	35.09	0	1.76382	3.94	130.43	144.91	185
	12.5	3087.3	-1.02	-0.402099	0.18	34.67	34.7618	34.81	1.69	3.19505	5.58	33.21	33.9826	34.84	0.14	2.41043	8.38	132.53	148.988	162.55
	13.5	3271.9	-1.78	0.3437	1.25	34.16	34.6861	34.99	1.14	2.67154	5.58	32.64	33.6736	34.84	0.14	5.15526	11.34	137.7	148.102	162.55
	14.5	3448.2	0.52	1.6754	2.79	34.54	34.9234	35.05	1.62	4.46039	5.93	33.4	34.4765	34.96	0.02	2.55027	11.34	137.7	154.197	164.07
	15.5	3624	-0.5	1.69983	5.13	34.69	34.8908	35.12	2.77	6.18444	9.86	34.13	34.7703	35.09	0	0.637005	2.64	130.43	161.376	185
	16.5	3799.9	-0.5	1.03967	2.79	34.69	34.8797	35.05	2.77	4.57935	5.93	34.13	34.5322	34.96	0.12	1.5973	3.94	130.43	143.644	164.07
	17.5	3976.5	-0.76	1.056	2.79	34.54	34.7895	35.05	1.21	3.45341	5.93	33.05	33.9433	34.96	0.12	3.6637	11.34	140.11	156.896	174.31
	18.5	4153.8	-1.82	1.12795	4.98	32.92	34.0376	35.08	1.14	4.58425	9.11	29.6	32.6071	34.96	0	4.02389	8.98	68.72	139.075	255.2
	19.5	4330.8	-1.39	1.80002	4.28	33.76	34.7505	35.08	2.63	4.69085	6.4	30.93	33.3908	34.96	0.12	3.87247	9	61.38	118.98	164.07
	20.5	4508.9	-1.74	1.51084	4.28	34.27	34.8723	35.08	-0.04	4.55218	6.4	31.71	33.9476	34.96	0.02	2.34947	8.58	61.38	141.756	164.07
	21.5	4690	-1.82	2.30759	4.28	33.5	34.7517	35.08	1.14	5.05553	6.4	31.94	34.2701	34.96	0.12	1.18296	5.6	131.53	151.657	164.07
	22.5	4866.6	-1.39	2.60375	4.28	34.69	34.9898	35.08	2.63	5.86175	7.98	31.71	34.3436	34.96	0	1.61713	8.58	61.38	143.419	173.21
	23.5	5037.5	-0.5	1.55714	2.79	34.69	34.9271	35.05	1.21	4.32593	5.93	33.05	34.3663	34.96	0.12	1.63568	5.22	130.43	147.167	164.07
	24.5	5213.7	-1.82	0.739389	2.79	34.16	34.6035	35.05	1.62	3.34437	5.93	32.51	33.7533	34.96	0.12	5.44473	11.34	137.23	155.978	175.55
	25.5	5394.1	-0.5	1.60576	2.79	34.69	34.9318	35.05	1.21	4.49204	5.93	33.05	34.424	34.96	0.12	1.44827	5.22	130.43	147.64	164.07
	26.5	5575.4	-1.39	2.5101	4.28	34.69	34.9658	35.08	2.63	5.37503	6.4	31.71	34.2763	34.96	0.12	1.5806	8.58	61.38	140.659	164.07
	27.5	5760.8	1.54	3.19699	4.28	34.52	34.9498	35.08	4.97	6.20327	8.27	34.26	34.7128	34.96	0	0.215105	0.36	149.15	169.49	250.75
	28.5	5938.3	-1.82	0.609812	1.54	34.16	34.6024	34.89	1.21	3.00136	4.97	32.51	33.5687	34.37	0.36	5.05741	11.34	137.23	152.589	175.55
	29.5	6111.3	-0.5	1.54186	2.79	34.69	34.9072	35.05	2.77	4.95577	5.93	34.13	34.5684	34.96	0.12	0.816506	2.64	130.43	147.066	164.07
	30.5	6285.7	0.52	2.13476	4.28	34.54	34.8762	35.08	1.62	4.87571	6.4	33.4	34.3971	34.96	0.12	2.16201	11.34	144.19	154.029	164.07
	31.5	6462.3	-0.76	1.15205	2.79	34.54	34.8	35.05	1.21	3.59297	5.93	33.05	33.9805	34.96	0.12	3.36996	11.34	140.11	156.256	174.31
	32.5	6641.8	0.52	2.40056	4.28	34.54	34.9245	35.08	1.62	5.13826	6.4	33.4	34.5618	34.96	0.02	2.02251	11.34	149.15	157.843	164.07
	33.5	6824.2	-1.39	1.69856	4.28	32.92	34.4858	35.08	2.63	4.85039	6.4	29.6	33.0669	34.96	0.12	3.75115	8.98	61.38	119.432	164.07
	34.5	7003.8	0.52	2.80016	4.28	34.54	34.9308	35.08	1.62	5.18531	6.4	33.4	34.5095	34.96	0.12	2.0775	11.34	149.15	155.182	164.07
	35.5	7187.4	-1.39	2.79734	4.28	34.52	34.9132	35.08	2.63	5.8487	8.27	31.71	34.2136	34.96	0	1.67135	8.58	61.38	155.29	250.75
	36.5	7365.6	0.52	1.46175	2.79	34.54	34.7666	35.05	1.21	3.83967	5.93	33.05	34.0408	34.96	0.12	3.66098	11.34	140.11	157.323	175.55
	37.5	7537.3	-1.1	2.18734	4.28	32.92	34.5636	35.08	1.62	4.70969	6.4	29.6	33.5913	34.96	0.12	4.04072	11.34	68.72	140.333	164.07
	38.5	7713.9	-1.39	2.4394	4.28	34.69	34.9891	35.08	2.63	5.41467	6.4	31.71	34.295	34.96	0.02	1.75952	8.58	61.38	139.926	164.07
PS2863-1	41.5	8243.6	1.54	3.06	4.28	34.77	34.95	35.08	4.97	5.98	6.74	34.26	34.63	34.92	0.02	0.28	0.4	149.15	160.71	187.58
	45.5	8960.8	0.17	2.48	4.28	31.81	34.22	35.08	3.87	7.59	13.34	30.53	33.7	34.85	0	0.94	2.62	152.97	208	264.73
	49.5	9682.4	0.18	2.46	4.28	34.67	34.93	35.08	3.91	5.44	6.4	34.12	34.6	34.92	0.02	0.33	0.6	149.15	165.4	213.46
	53.5	10161.2	0.18	2.54	4.28	34.67	34.91	35.1	3.91	5.29	6.4	34.12	34.49	34.85	0.32	0.38	0.6	144.19	161.78	213.46
	57.5	10414.5	-1.33	2.49	4.28	33.05	34.57	35.08	2.66	5.63	8.27	31.52	34.03	34.85	0	1.57	7.58	73.1	153.37	250.75
	61	10703.9	0.03	2.41	4.28	31.74	33.67	35.08	5.99	9.45	13.47	30.51	33.02	34.85	0	1.16	2.62	152.97	216.49	264.73
	65.5	11077.1	0.18	1.03	3.33	33.17	34.31	34.69	3.63	3.89	4.29	32.35	33.47	34.12	0.6	2.69	7.14	93.42	199.05	233.83
	69.5	11412.4	-1.68	0.64	1.54	33.1	34.16	34.79	1.62	3.9	4.97	32.76	33.58	34.37	0.36	5.01	11.34	104.36	141.73	175.55
	73.5	11749.3	-1.82	0.33	1.54	34.16	34.57	34.79	1.62	3.59	4.97	32.51	33.79	34.37	0.36	3.86	11.34	137.23	158.19	175.55
	77.5	12080.1	0.02	1.82	4.28	31.68	34.22	35.1	4.9	6.62	12.48	30.68	33.7	34.64	0.32	1.08	3.03	144.19	175.98	253
	82	12456	-0.44	1.52	3.92	31.68	33.02	35.08	5.99	10.48	13.34	30.53	32.25	34.79	0	1.71	3.03	152.97	234.51	264.73
	85.5	12741.8	-0.44	1.39	3.92	31.68	32.92	35.08	5.99	10.69	13.47	30.51	32.14	34.79	0	1.78	3.03	152.97	236.55	264.73
	89.5	13075.8	-1.39	3.52	5.45	34.52	34.7	34.96	2.63	7.79	9.65	31.71	33.92	34.71	0	1.7	8.58	61.38	211.74	256.07
	93.5	13404	-0.46	0.51	3.54	31.61	32.23	34.52	8.27	12.32	14.34	30.01	31.19	34.31	0	2.24	3.03	250.75	264.19	302.94
	97.5	13736.1	-0.44	0.64	3.54	31.68	32.29	34.52	8.27	12.11	13.47	30.51	31.3	34.31	0	2.24	3.03	250.75	257.17	264.73
	101	14027.6	-1.65	0.82	3.54	31.74	32.96	34.52	6.7	9.93	13.47	30.31	31.96	34.31	0	1.68	3.56	205.86	245.71	268.02
	104.5	14313.3	0.17	2.36	4.28	31.59	33.08	35.1	5.59	11.51	16.34	30.53	32.67	34.64	0	0.62	2.62	158.22	251.06	298.58
	109	14471.8	-1.83	-0.15	3.54	32.85	33.77	34.52	5.27	7.42	13.05	28.72	31.43	34.31	0	3.25	7.08	143.11	199.13	319.38
	112.5	14541.9	-1.5	2.21	7.48	32.91	33.88	35.16	2.99	6.94	11.7	31.17	33.01	34.81	0	3.1	6.94	129.8	201.47	312.88
	116.5	14625.9	-1.88	-0.75	1.87	32.91	33.26	33.87	0.51	4.82	13.92	31.17	32.03	33.44	0	5.22	8.6	81.24	158.63	319.38
	120.5	14711.1	-1.88	-1.48	-0.55	32.81	33.58	34.76	-0.91	1.83	5.16	30.46	31.78	33.44	4.22	8.06	11.46	68.65	105.38	142.47
	124.5	14798.2	-1.86	-1.15	-0.28	31.06	32.22	33.31	-0.49	8.17	11.17	27.49	30.34	32.57	1.86	4.48	11.92	65.1	203.79	276.96
	128.5	14886	-1.86	-0.94	0.39	32.26	33.41	35.31	-0.49	5.97	10.16	30.69	31.87	32.79	1.4	5	11.92	65.1	160.65	248.15
	132.5	14974.1	-1.5	-1.05	-0.28	31.06	32.72	33.81	2.99	6.41	10.12	28.33	31.31	32.57	2	4.3	6.94	129.8	195.1	276.96
	136.5	15080.7	-1.86	-1.35	-0.38	31.53	33	34.76	-0.49	2.69	10.38	29.9	31.33	33.31	3.39	8.15	11.92	65.1	142.44	334.75
	140.5	15585.2	-1.86	-1.28	-0.04	31.53	33.04	34.76	-0.49	1.03	2.99	30.69	31.83	33.31	6.94	9.11	11.92	65.1	102.78	129.8
	144.5	16091.5	-1.5	-0.92	-0.38	31.06	32.02	33.12	2.99	7.76	10.42	28.33	29.88	31.17	3.39	5.04	7.68	129.8	251.96	334.75
	148.5	16597.7	-1.84	-0.86	0.22	29.36	31.49	34.76	0.22	5.98	14.22	24.59	29.88	33.31	0.26	5.64	10.24	83.77	242.69	556.03
	152.5	17108.8	-1.86	-1.2	0.39	31.06	32.94	34.76	-0.49	5.74	10.4	27.49	31.21	33.31	1.4	5.49	11.92	65.1	159.76	276.96
	156.5	17623.4	-1.83	-1.56	-1.3	32.07	33.41	34.3	-0.91	1.71	4.15	31.16	31.8	33.31	4.44	7.43	11.46	68.65	119.7	151.28
	160.5	18131.7	-1.97	-1.72	-1.5	33	33.56	34.26	-1.28	-0.54	1.45	30.38	31	32.3	7.06	10.68	11.66	36.49	72.09	119.05
	164.5	18687.1	-1.5	-0.01	0.51	31.46	31.83	32.49	11.07	13.73	14.72	30.67	31.11	31.52	0.05	0.56	1.86	146.95	248.2	283.46
	169.5	19936.1	0.22	3.11	4.78	31.59	32.45	32.76	13.51	16.11	17.94	31.59	32.04	32.23	0	0.06	0.26	276.02	317.56	429.93
	174.5	20497.1	0.18	3.09	6.72	31.74	33.33	35.12	12.43	13.91	15.43	30.48	32.88	35.01	0	0.46	2.08	257.54	282.69	330.24
	178.5	20838.1	4.12	5.84	6.72	32.87	34.44	35.12	8.74	13.46	17.68	31.86	33.9	35.01	0	0	0	184.05	270.37	339.36
	183.5	21266	0.22	4.78	6.76	31.59	33.56	35.12	13.17	14.74	17.94	31.59	33.33	35.03	0	0.05	0.26	257.54	300.55	429.93
